# Supplementary material for: Endogenous protein tagging coupled with a CRISPR screening approach identifies UBE3C as a potential MYC oncogene regulator
Source: Sci Rep. 2026 Apr 11;16:12194. doi: 10.1038/s41598-026-47974-w (PMC13076874; doi:10.1038/s41598-026-47974-w)
Supplement: Supplementary file 1 — Supplementary Information 1. [file 41598_2026_47974_MOESM1_ESM.xlsx]

## Sheet: low vs interm
gene	low,beta	low,z	low,p,value	low,fdr	low,wald,p,value	low,wald,fdr
MED11	1.5563	1.798	0	0	0.072184	0.99989
MED30	1.506	2.0382	0	0	0.041527	0.99989
MED19	1.3742	2.1335	0	0	0.032885	0.99989
FAM96B	1.2814	2.3246	0	0	0.020094	0.99989
MYC	1.1798	2.1538	0	0	0.031258	0.99989
COG8	1.0479	2.621	0	0	0.0087673	0.99989
MED10	1.0391	2.0655	0	0	0.038871	0.99989
MED9	0.99497	2.5941	0	0	0.0094831	0.99989
C16orf86	0.98976	2.6013	0	0	0.009288	0.99989
ENKD1	0.98639	2.9032	0	0	0.0036939	0.99989
ADGRG1	0.93433	2.5765	0	0	0.0099793	0.99989
SLC7A6OS	0.89543	2.8345	0	0	0.0045899	0.99989
MED15	0.89263	2.6528	0	0	0.007983	0.99989
ATP6V0D1	0.89072	0.40201	0	0	0.68768	0.99989
CDH16	0.87993	1.2355	0	0	0.21663	0.99989
PRMT7	0.87203	1.9504	0	0	0.051128	0.99989
COG4	0.86519	2.9326	0	0	0.0033614	0.99989
EXOSC6	0.86465	2.7667	0	0	0.0056624	0.99989
USB1	0.86219	2.8214	0	0	0.0047814	0.99989
HERPUD1	0.85825	2.5459	0	0	0.010901	0.99989
CLEC18C	0.85571	2.2224	0	0	0.026254	0.99989
PDF	0.84662	2.6805	0	0	0.0073511	0.99989
LRRC29	0.839	3.0513	0	0	0.0022783	0.99989
MT2A	0.8379	2.1054	0	0	0.035253	0.99989
LOC100131303	0.82537	2.2073	0	0	0.027296	0.99989
THAP11	0.82261	2.5423	0	0	0.011011	0.99989
MED14	0.81574	2.7128	0	0	0.0066719	0.99989
PSMD7	0.80561	2.8289	0	0	0.0046706	0.99989
TMEM257	0.80063	1.1849	0	0	0.23607	0.99989
DDX19B	0.80007	2.5065	0	0	0.012192	0.99989
CES4A	0.79695	2.2643	0	0	0.023557	0.99989
MED12	0.79598	2.1165	0	0	0.034306	0.99989
ZNRF1	0.78772	3.0718	0	0	0.0021278	0.99989
PDP2	0.7856	2.7022	0	0	0.0068875	0.99989
TERF2	0.78088	2.545	0	0	0.010928	0.99989
GABARAPL2	0.77678	2.6944	0	0	0.0070514	0.99989
SLC9A5	0.77391	3.112	0	0	0.0018584	0.99989
RANBP10	0.76595	2.4079	0	0	0.016043	0.99989
E2F4	0.76529	2.9261	0	0	0.0034329	0.99989
CLEC18A	0.7643	2.2737	0	0	0.022981	0.99989
CIRH1A	0.76124	2.727	0	0	0.006392	0.99989
DOK4	0.75509	2.5226	0	0	0.011649	0.99989
MT1H	0.75392	2.7438	0	0	0.0060737	0.99989
GNAO1	0.75269	3.1816	0	0	0.0014644	0.99989
HSD11B2	0.7507	2.9723	0	0	0.0029557	0.99989
ZDHHC1	0.75052	2.5484	0	0	0.010822	0.99989
MED23	0.74845	2.179	0	0	0.029332	0.99989
CTRB1	0.74472	2.8701	0	0	0.0041035	0.99989
VPS4A	0.74009	1.9275	0	0	0.053913	0.99989
SF3B3	0.73799	3.0165	0	0	0.0025573	0.99989
PLA2G15	0.73588	2.6752	0	0	0.0074679	0.99989
ST3GAL2	0.73576	2.6307	0	0	0.0085217	0.99989
PLLP	0.72739	2.929	0	0	0.0034002	0.99989
LDHD	0.72393	2.4835	0	0	0.013009	0.99989
NOL3	0.72127	2.999	0	0	0.002709	0.99989
SHCBP1	0.71413	1.9843	0	0	0.047226	0.99989
DDX28	0.71387	2.5884	0	0	0.0096411	0.99989
NAE1	0.70799	1.7303	0	0	0.083576	0.99989
ITFG1	0.70667	2.3526	0	0	0.018643	0.99989
HSPA5	0.70143	2.3307	0	0	0.019769	0.99989
NIP7	0.69567	2.0957	0	0	0.036112	0.99989
CTRB2	0.69438	2.1744	0	0	0.029672	0.99989
DDX19A	0.69367	2.9612	0	0	0.003064	0.99989
ATXN1L	0.69323	3.031	0	0	0.0024373	0.99989
KARS	0.69301	3.0446	0	0	0.0023296	0.99989
TMEM208	0.69168	2.4394	0	0	0.01471	0.99989
DYNC1LI2	0.68851	3.1004	0	0	0.0019323	0.99989
PLEKHG4	0.68777	2.9741	0	0	0.0029383	0.99989
TMED6	0.68296	3.0645	0	0	0.0021801	0.99989
CMTM4	0.68152	2.8807	0	0	0.0039677	0.99989
CKLF	0.68152	2.3951	0	0	0.016616	0.99989
IL34	0.68018	3.0701	0	0	0.0021401	0.99989
NOB1	0.6791	2.1828	0	0	0.029051	0.99989
DHODH	0.67416	2.2339	0	0	0.02549	0.99989
COQ9	0.67099	2.531	0	0	0.011374	0.99989
IRF4	0.6704	2.2413	0	0	0.025008	0.99989
CYB5B	0.66968	2.8468	0	0	0.0044156	0.99989
DPEP2	0.6689	3.4869	0	0	0.00048868	0.99989
FAM65A	0.66748	2.4074	0	0	0.016068	0.99989
CDH1	0.66664	2.5244	0	0	0.011589	0.99989
OCLM	0.66419	1.2124	0	0	0.22534	0.99989
PAPD5	0.66247	3.0341	0	0	0.0024127	0.99989
CES3	0.66234	2.8818	0	0	0.0039546	0.99989
MYLK3	0.65929	2.5767	0	0	0.0099742	0.99989
BRD7	0.65556	2.8534	0	0	0.0043254	0.99989
CCNC	0.65528	1.9583	0	0	0.050194	0.99989
CMTM3	0.65167	2.8753	0	0	0.0040367	0.99989
FTO	0.64973	2.1087	0	0	0.034974	0.99989
ACD	0.64739	2.523	0	0	0.011635	0.99989
TANGO6	0.64625	2.6377	0	0	0.0083473	0.99989
ADGRG5	0.64164	2.233	0	0	0.025548	0.99989
SNTB2	0.6411	3.2093	0	0	0.0013305	0.99989
KCTD19	0.64045	2.7749	0	0	0.0055226	0.99989
TPPP3	0.62432	1.2627	0	0	0.20669	0.99989
NPIPB6	0.62122	1.8117	0	0	0.070034	0.99989
MED27	0.61844	1.8216	0	0	0.068511	0.99989
ORC6	0.61319	2.4665	0	0	0.013644	0.99989
POLR2L	0.61152	2.1501	0	0	0.031544	0.99989
ADGRG3	0.61043	2.8548	0	0	0.0043062	0.99989
DUS2	0.60714	2.699	0	0	0.0069539	0.99989
GFOD2	0.60326	3.1735	0	0	0.001506	0.99989
CNGB1	0.60104	3.238	0	0	0.0012038	0.99989
LONP2	0.59844	2.6799	0	0	0.0073645	0.99989
MT1B	0.59015	1.6968	0	0	0.089726	0.99989
TRADD	0.58481	2.3307	0	0	0.019769	0.99989
EDC4	0.5831	2.5165	0	0	0.011854	0.99989
MED21	0.58275	2.606	0	0	0.0091602	0.99989
RBL2	0.57866	2.0535	0	0	0.040026	0.99989
MT1F	0.57861	1.6697	0	0	0.094984	0.99989
NPIPB9	0.5761	2.0902	0	0	0.036599	0.99989
LCAT	0.57475	2.3788	0	0	0.01737	0.99989
RFWD3	0.574	2.8367	0	0	0.0045584	0.99989
SETD6	0.57211	2.605	0	0	0.0091887	0.99989
SYCE1L	0.57172	2.7148	0	0	0.0066307	0.99989
SLC38A7	0.57135	2.3758	0	0	0.017512	0.99989
KIAA0895L	0.57029	2.2381	0	0	0.025215	0.99989
RSC1A1	0.56946	1.5874	0	0	0.11243	0.99989
MT1G	0.56629	2.2077	0	0	0.027268	0.99989
NDRG4	0.55825	3.3868	0	0	0.00070714	0.99989
CCL17	0.55824	1.533	0	0	0.12527	0.99989
TMEM170A	0.5578	2.8749	0	0	0.0040413	0.99989
MT1M	0.5576	1.7681	0	0	0.077041	0.99989
MED4	0.55494	2.1126	0	0	0.034634	0.99989
CCDC138	0.55426	1.0609	0	0	0.28874	0.99989
IRX6	0.55407	2.7984	0	0	0.0051357	0.99989
BCAR1	0.54657	1.7603	0	0	0.078362	0.99989
PDPR	0.54621	2.6592	0	0	0.007832	0.99989
MT1A	0.5454	1.9985	0	0	0.045667	0.99989
PMFBP1	0.54317	2.189	0	0	0.0286	0.99989
CBFB	0.53938	1.9537	0	0	0.050736	0.99989
DNAJA2	0.53914	2.3295	0	0	0.019834	0.99989
FA2H	0.53728	3.1602	0	0	0.0015766	0.99989
MLKL	0.53336	3.0902	0	0	0.0020005	0.99989
EXOC3L1	0.53208	1.3208	0	0	0.18658	0.99989
VAT1L	0.53185	2.8803	0	0	0.003973	0.99989
CKLF-CMTM1	0.53145	1.6167	0	0	0.10595	0.99989
C16orf87	0.53104	2.7212	0	0	0.006505	0.99989
OTUD4	0.53073	1.9067	0	0	0.056556	0.99989
CES2	0.52815	2.7635	0	0	0.0057179	0.99989
CES5A	0.52576	2.7893	5.232e-05	0.0056818	0.0052827	0.99989
CFDP1	0.52569	1.6891	5.232e-05	0.0056818	0.091195	0.99989
ABCC12	0.52524	3.093	5.232e-05	0.0056818	0.0019817	0.99989
NAA15	0.52347	2.0217	0	0	0.043203	0.99989
BBS2	0.51951	2.135	5.232e-05	0.0056818	0.032763	0.99989
NQO1	0.51873	2.711	5.232e-05	0.0056818	0.006708	0.99989
CHST4	0.51772	2.5385	5.232e-05	0.0056818	0.011132	0.99989
EIF3CL	0.51659	2.4956	0	0	0.012574	0.99989
FAM228B	0.51395	1.5805	0	0	0.11399	0.99989
APOBEC3D	0.5131	1.4295	0	0	0.15286	0.99989
OGFOD1	0.51219	2.1094	0.00010464	0.010204	0.03491	0.99989
ABCC11	0.51152	2.8504	0.00010464	0.010204	0.0043665	0.99989
NFATC3	0.50865	2.4897	0.00010464	0.010204	0.012783	0.99989
AARS	0.5077	2.7684	0.00010464	0.010204	0.0056326	0.99989
TARP	0.50708	1.8443	0.00010464	0.010204	0.065141	0.99989
CCDC79	0.50671	3.1623	0.00010464	0.010204	0.001565	0.99989
BRD2	0.50601	2.383	5.232e-05	0.0056818	0.017174	0.99989
MT1E	0.50553	1.7832	0.00010464	0.010204	0.074554	0.99989
DEFB134	0.5051	1.7902	0	0	0.073422	0.99989
SMPD3	0.50195	2.3493	0.00010464	0.010204	0.018808	0.99989
WWP2	0.50073	2.8614	0.00010464	0.010204	0.0042183	0.99989
LPCAT2	0.49973	1.796	0.00010464	0.010204	0.072496	0.99989
CMTM2	0.49874	1.9775	0.00010464	0.010204	0.04798	0.99989
GINS3	0.498	1.7645	0.00010464	0.010204	0.077646	0.99989
EIF2S3	0.49596	1.9445	5.232e-05	0.0056818	0.051834	0.99989
NLRC5	0.4955	2.3163	0.00015696	0.014778	0.020541	0.99989
FAM192A	0.49027	2.4422	0.0002616	0.023697	0.014596	0.99989
PRSS54	0.48997	1.7461	0.0002616	0.023697	0.080787	0.99989
ESRP2	0.4876	1.8741	0.00031392	0.026786	0.060923	0.99989
SUPT20H	0.48685	2.7257	0.00010464	0.010204	0.0064156	0.99989
MARVELD3	0.48684	1.5992	0.00031392	0.026786	0.10977	0.99989
ZNF800	0.48466	2.0278	0.00031392	0.026786	0.042585	0.99989
LLPH	0.483	1.5436	0.00015696	0.014778	0.12269	0.99989
LOC388282	0.48047	2.0777	0.00010464	0.010204	0.037732	0.99989
CDH5	0.48005	2.4609	0.00041856	0.034188	0.013857	0.99989
TIMP2	0.47904	1.0668	0.00020928	0.019417	0.28605	0.99989
SUZ12	0.47269	1.987	0.00031392	0.026786	0.046928	0.99989
DRC7	0.47233	2.5526	0.00020928	0.019417	0.010693	0.99989
WSB1	0.47083	1.9124	0.00047088	0.035714	0.055823	0.99989
SETD1A	0.47036	2.2113	0.00047088	0.035714	0.027014	0.99989
MON1B	0.46956	2.2735	0.00047088	0.035714	0.022994	0.99989
MT3	0.46926	2.064	0.0005232	0.03861	0.039018	0.99989
GPR22	0.46875	1.9511	0.0005232	0.03861	0.05105	0.99989
MED6	0.46847	2.0881	0.00010464	0.010204	0.036785	0.99989
ANKRD46	0.46718	1.7799	0.00041856	0.034188	0.075087	0.99989
C16orf47	0.46405	3.0678	0.00036624	0.030973	0.0021565	0.99989
POLR2I	0.46389	1.8808	0.00010464	0.010204	0.059995	0.99989
CNTN1	0.4637	2.099	0.00041856	0.034188	0.035814	0.99989
RRAD	0.46249	2.4258	0.00057552	0.041825	0.015275	0.99989
CPNE2	0.46143	1.2513	0.00057552	0.041825	0.21082	0.99989
CTRL	0.46058	2.5052	0.00068017	0.048872	0.012238	0.99989
USP45	0.45891	1.8605	0.00015696	0.014778	0.062814	0.99989
FHOD1	0.45851	2.2099	0.00073249	0.051095	0.027115	0.99989
NCBP2	0.45808	1.4254	0.00073249	0.051095	0.15406	0.99989
CENPT	0.45803	2.9627	0.00073249	0.051095	0.0030496	0.99989
MPLKIP	0.45707	1.2319	0.00073249	0.051095	0.21797	0.99989
AFTPH	0.45606	1.8843	0.00047088	0.035714	0.059528	0.99989
ELMO3	0.45581	1.8625	0.00078481	0.053957	0.062536	0.99989
FAM219A	0.45501	1.2242	0.00031392	0.026786	0.22089	0.99989
POLR2C	0.45491	1.8317	0.00078481	0.053957	0.066995	0.99989
COL4A5	0.45468	1.611	0.00047088	0.035714	0.10718	0.99989
TMEM231	0.45225	1.982	0.00088945	0.060284	0.047483	0.99989
PKD1L3	0.44986	2.3623	0.0010464	0.068966	0.018161	0.99989
PHKB	0.44917	1.6978	0.0010464	0.068966	0.08955	0.99989
CA7	0.44848	2.1479	0.0010987	0.071918	0.031724	0.99989
NKD1	0.44694	2.2376	0.0012557	0.08	0.025248	0.99989
SLC12A4	0.44644	2.2405	0.0012557	0.08	0.025057	0.99989
CCDC152	0.44639	1.8273	0.0012557	0.08	0.067648	0.99989
ZNF675	0.44504	1.8327	0.00057552	0.041825	0.066852	0.99989
CNOT1	0.44435	2.082	0.001308	0.082237	0.037345	0.99989
PPA2	0.44275	1.6352	0.00036624	0.030973	0.102	0.99989
CFAP20	0.44003	2.5709	0.00073249	0.051095	0.010143	0.99989
CCDC90B	0.4394	1.8012	0.0013603	0.083871	0.071669	0.99989
ZNF397	0.4394	0.38966	0.0013603	0.083871	0.69679	0.99989
CETP	0.4336	2.8039	0.0015173	0.089506	0.0050487	0.99989
MT4	0.43359	2.3145	0.0015173	0.089506	0.020642	0.99989
ESCO2	0.43066	1.9063	0.00057552	0.041825	0.056607	0.99989
SALL1	0.43024	1.9152	0.0015696	0.092025	0.055466	0.99989
ERAP2	0.42891	1.357	0.0016743	0.096096	0.17478	0.99989
AKT3	0.42836	1.651	0.0005232	0.03861	0.098742	0.99989
MAF	0.42818	1.2249	0.0016743	0.096096	0.22062	0.99989
GPR160	0.42702	1.6764	0.0017266	0.098507	0.093668	0.99989
MALT1	0.42627	1.6416	0.0017266	0.098507	0.10068	0.99989
ZNF100	0.4254	1.1553	0.0013603	0.083871	0.24798	0.99989
SLC12A3	0.42491	1.761	0.0017789	0.10029	0.078235	0.99989
TXNL4B	0.4239	1.8793	0.0017789	0.10029	0.060201	0.99989
NUDT21	0.4235	2.3868	0.0017789	0.10029	0.016995	0.99989
VEPH1	0.4224	1.8844	0.0018835	0.10526	0.059508	0.99989
RLTPR	0.42211	1.5263	0.0018835	0.10526	0.12693	0.99989
CHML	0.42134	1.6392	0.0019882	0.1092	0.10118	0.99989
HYDIN	0.42047	2.7619	0.0021451	0.11141	0.0057475	0.99989
DEFB130	0.418	1.9626	0.00088945	0.060284	0.04969	0.99989
C16orf70	0.41622	2.5941	0.0023021	0.11828	0.0094839	0.99989
ELL	0.4162	2.0148	0.0015173	0.089506	0.043927	0.99989
ACSM2B	0.41604	1.684	0.0023021	0.11828	0.09219	0.99989
SNX20	0.41532	3.1565	0.0023544	0.11873	0.001597	0.99989
MED28	0.41256	1.6207	0.00099409	0.065972	0.10508	0.99989
METTL17	0.41221	1.8804	0.00099409	0.065972	0.060048	0.99989
ANP32D	0.41168	1.7229	0.0017789	0.10029	0.084902	0.99989
PIGA	0.4095	1.6045	0.0016743	0.096096	0.10859	0.99989
C8orf59	0.40949	1.5357	0.0020928	0.1108	0.12461	0.99989
IFT74	0.40817	1.0824	0.001465	0.087774	0.27908	0.99989
NDUFS8	0.40722	1.1431	0.002616	0.12285	0.25302	0.99989
CLEC18B	0.40585	2.2812	0.002616	0.12285	0.022539	0.99989
FAM180A	0.4057	1.9487	0.002616	0.12285	0.051331	0.99989
N4BP1	0.40545	2.3142	0.002616	0.12285	0.020655	0.99989
AMFR	0.40507	2.2703	0.002616	0.12285	0.023191	0.99989
KIFC3	0.40447	2.3607	0.0026683	0.125	0.018241	0.99989
PFDN4	0.40417	1.8835	0.0021451	0.11141	0.059633	0.99989
SUPT5H	0.40357	2.64	0.001308	0.082237	0.0082897	0.99989
VPS35	0.40325	1.1207	0.0028253	0.13107	0.2624	0.99989
TSNAXIP1	0.4032	1.8473	0.0028776	0.13189	0.064703	0.99989
CDK7	0.40026	1.6636	0.0030869	0.13882	0.096198	0.99989
TPK1	0.39984	1.4559	0.0030869	0.13882	0.14543	0.99989
POLR3A	0.39846	2.3897	0.001465	0.087774	0.016862	0.99989
MED14OS	0.39764	2.3287	0.0023021	0.11828	0.019875	0.99989
DTWD1	0.39758	1.8644	0.0031915	0.14186	0.062268	0.99989
ZNF792	0.39606	1.4249	0.001465	0.087774	0.15418	0.99989
URI1	0.39605	2.7936	0.001465	0.087774	0.0052123	0.99989
C12orf79	0.39535	1.3447	0.0024591	0.12176	0.17873	0.99989
TCEANC2	0.39533	1.5613	0.0035055	0.15299	0.11846	0.99989
KLRC4-KLRK1	0.39507	1.423	0.0024591	0.12176	0.15473	0.99989
STAP1	0.39406	1.2984	0.0015696	0.092025	0.19416	0.99989
C18orf63	0.39399	1.4968	0.0036101	0.15299	0.13446	0.99989
POLR3H	0.39367	1.723	0.0024591	0.12176	0.084888	0.99989
C2orf76	0.39312	1.8963	0.002616	0.12285	0.057926	0.99989
FSHR	0.39285	1.8584	0.002616	0.12285	0.063113	0.99989
CHD9	0.3924	0.91281	0.0037671	0.15686	0.36134	0.99989
FAM81A	0.39197	1.956	0.0037671	0.15686	0.050468	0.99989
SUPT6H	0.39063	2.3203	0.0024591	0.12176	0.020327	0.99989
TEPP	0.38956	2.5983	0.0038717	0.15812	0.0093691	0.99989
HEATR3	0.38865	2.0551	0.0039764	0.16075	0.039867	0.99989
IST1	0.38708	2.2783	0.0040287	0.16075	0.022711	0.99989
CAPNS2	0.38664	1.3926	0.0040287	0.16075	0.16375	0.99989
GOT2	0.38593	2.1049	0.0041856	0.16529	0.035297	0.99989
OR5D14	0.38434	1.7232	0.0043949	0.17143	0.084848	0.99989
CHST9	0.3843	1.3319	0.0044472	0.17241	0.1829	0.99989
QARS	0.38395	1.5519	0.0028776	0.13189	0.1207	0.99989
CSNK2A2	0.38383	2.6684	0.0044472	0.17241	0.0076221	0.99989
RBM26	0.38367	2.3638	0.0020928	0.1108	0.018088	0.99989
NUDT7	0.38293	1.2609	0.0044996	0.17269	0.20736	0.99989
APELA	0.38238	1.2273	0.0030346	0.13712	0.2197	0.99989
ABCA5	0.38124	0.90473	0.0032439	0.14385	0.36561	0.99989
ZNF747	0.38043	2.6438	0.0047612	0.17773	0.0081975	0.99989
RDX	0.3797	1.7461	0.0047612	0.17773	0.080793	0.99989
MIER3	0.37959	1.9627	0.0047612	0.17773	0.049675	0.99989
SIAH1	0.37923	2.3264	0.0047612	0.17773	0.019996	0.99989
NRN1L	0.37843	2.0135	0.0047612	0.17773	0.044057	0.99989
EVI2B	0.37828	1.6106	0.0036101	0.15299	0.10727	0.99989
ZNF705B	0.37795	1.4754	0.0021451	0.11141	0.1401	0.99989
LAYN	0.3778	1.1773	0.0048658	0.17885	0.23908	0.99989
IQCB1	0.3778	1.6699	0.0037147	0.1557	0.09493	0.99989
RP2	0.37776	2.2915	0.0031915	0.14186	0.021935	0.99989
RBM25	0.37772	1.9668	0.0021451	0.11141	0.049208	0.99989
ARL2BP	0.37767	2.0739	0.0048658	0.17885	0.038091	0.99989
ZFP69B	0.37746	1.976	0.0033485	0.14747	0.048149	0.99989
KDM5C	0.37733	1.6763	0.0032962	0.1455	0.093684	0.99989
RANBP2	0.37732	1.833	0.0038194	0.15699	0.066808	0.99989
PUS10	0.37692	0.87929	0.0038194	0.15699	0.37924	0.99989
FAM227B	0.37683	2.0321	0.0048658	0.17885	0.042141	0.99989
TAS2R31	0.37562	1.3837	0.0037671	0.15686	0.16645	0.99989
LRRC36	0.37453	2.0889	0.0050228	0.18251	0.036717	0.99989
ZNF430	0.374	1.682	0.0038194	0.15699	0.09257	0.99989
SLC16A9	0.37361	1.4851	0.0024591	0.12176	0.13752	0.99989
SMARCB1	0.37293	1.8019	0.0044996	0.17269	0.071566	0.99989
TAT	0.37257	1.7059	0.0051274	0.18386	0.088024	0.99989
ZSCAN26	0.37193	0.76974	0.0038194	0.15699	0.44146	0.99989
RECQL	0.37131	1.4875	0.0043426	0.17078	0.13688	0.99989
PACRGL	0.37036	1.9005	0.0025114	0.12285	0.057366	0.99989
MMP15	0.36962	2.172	0.0058076	0.19928	0.029853	0.99989
GPBP1	0.36935	1.8433	0.0058599	0.19964	0.06528	0.99989
TAS2R19	0.36897	1.7721	0.0041856	0.16529	0.076372	0.99989
ICE2	0.36837	1.4318	0.0040287	0.16075	0.1522	0.99989
PANK3	0.36803	1.7373	0.0040287	0.16075	0.082327	0.99989
MAP3K14	0.36801	2.6488	0.0044472	0.17241	0.0080787	0.99989
LCA5L	0.36791	1.1791	0.0061215	0.20635	0.23835	0.99989
RARB	0.36736	1.8106	0.0045519	0.17365	0.070197	0.99989
HAS3	0.36669	2.8933	0.0063831	0.21144	0.0038119	0.99989
SEL1L	0.36656	3.1755	0.002616	0.12285	0.0014956	0.99989
VRK2	0.36655	2.3645	0.0045519	0.17365	0.018055	0.99989
GP1BA	0.36653	0.60694	0.0025114	0.12285	0.54389	0.99989
UBAP2	0.36651	2.1657	0.0031915	0.14186	0.030337	0.99989
CCDC113	0.36604	1.5498	0.0066447	0.21635	0.12118	0.99989
PIM2	0.36493	2.0965	0.0043949	0.17143	0.036035	0.99989
RNF182	0.36482	1.5458	0.0068017	0.22071	0.12216	0.99989
SMIM18	0.3647	0.94312	0.0044996	0.17269	0.34562	0.99989
CT45A2	0.36465	1.1169	0.039188	0.45192	0.26403	0.99989
CCDC178	0.3643	1.743	0.0044996	0.17269	0.081336	0.99989
DHX38	0.36401	1.9247	0.0069586	0.22353	0.054265	0.99989
ZNF140	0.36399	2.1432	0.0028776	0.13189	0.0321	0.99989
GADL1	0.36352	1.7428	0.0048135	0.17885	0.081376	0.99989
OR5L1	0.3634	1.9055	0.0072202	0.22924	0.056711	0.99989
ZNF619	0.36305	1.4618	0.0048658	0.17885	0.14379	0.99989
NOD2	0.36256	1.847	0.0073772	0.23015	0.064745	0.99989
HPR	0.36153	2.343	0.0075341	0.23151	0.019129	0.99989
SEPTIN5	0.36139	1.6529	0.0047612	0.17773	0.098341	0.99989
OR1S1	0.36131	1.4212	0.0076388	0.23323	0.15526	0.99989
ZNF589	0.3609	1.0996	0.0047612	0.17773	0.27151	0.99989
TK2	0.36089	1.7396	0.0077434	0.23604	0.081937	0.99989
C17orf49	0.36045	1.1047	0.0028776	0.13189	0.26927	0.99989
DPEP3	0.36001	1.554	0.0078481	0.23734	0.12018	0.99989
LAMTOR1	0.3593	2.4206	0.0032962	0.1455	0.015493	0.99989
CITED2	0.35919	2.1589	0.0031915	0.14186	0.030858	0.99989
RNF34	0.35878	1.5797	0.0049704	0.1813	0.11417	0.99989
SYT4	0.35793	1.0314	0.0082666	0.24496	0.30236	0.99989
ZNF837	0.35773	1.8551	0.0051274	0.18386	0.063582	0.99989
C18orf32	0.35758	1.4642	0.0083189	0.24575	0.14314	0.99989
MPC1L	0.35693	2.1287	0.0050751	0.18336	0.03328	0.99989
BRWD1	0.35615	1.6681	0.0085805	0.25	0.095304	0.99989
OR5K3	0.35551	2.0667	0.0058076	0.19928	0.038762	0.99989
SLC5A1	0.35525	1.6959	0.0054936	0.19196	0.089911	0.99989
C14orf39	0.35475	1.2445	0.0035578	0.15299	0.21331	0.99989
BEAN1	0.3542	2.3181	0.0092084	0.2623	0.020444	0.99989
TERF2IP	0.35405	2.7198	0.0092084	0.2623	0.0065321	0.99989
ZNF354A	0.35397	1.1614	0.0049704	0.1813	0.24548	0.99989
AADAC	0.35376	1.7368	0.0093654	0.2644	0.082423	0.99989
BHLHB9	0.35313	1.3387	0.0054413	0.19083	0.18066	0.99989
TLR2	0.3527	1.7695	0.0037147	0.1557	0.076813	0.99989
SPC25	0.3526	1.1319	0.0066447	0.21635	0.25769	0.99989
SACM1L	0.35237	1.5525	0.0062784	0.20906	0.12054	0.99989
GLT8D1	0.35198	1.5007	0.0062784	0.20906	0.13342	0.99989
ABCA9	0.35174	1.3369	0.0062261	0.20906	0.18126	0.99989
AADACL2	0.35004	0.84675	0.0098362	0.26934	0.39713	0.99989
NFKB2	0.34983	2.0014	0.003924	0.15991	0.04535	0.99989
PLSCR5	0.34917	1.248	0.0098886	0.27039	0.21202	0.99989
CCL22	0.34917	1.754	0.0099409	0.27143	0.07943	0.99989
SOCS5	0.34902	1.8489	0.0072725	0.22989	0.064477	0.99989
FAM133B	0.34891	1.2958	0.010046	0.27273	0.19503	0.99989
C4orf47	0.34881	1.1878	0.0040287	0.16075	0.23493	0.99989
NETO2	0.34876	1.7368	0.010098	0.27336	0.082425	0.99989
C2orf80	0.34873	0.81221	0.0077957	0.23726	0.41667	0.99989
UBN2	0.34843	1.3974	0.01015	0.27336	0.16228	0.99989
NPIPA8	0.34825	1.7861	0.0062784	0.20906	0.074087	0.99989
DNAJC19	0.34791	1.6113	0.010255	0.27336	0.10712	0.99989
ZC3H18	0.34772	2.1408	0.0040287	0.16075	0.032288	0.99989
SURF1	0.34721	1.2246	0.010516	0.27878	0.22074	0.99989
ZNF157	0.34676	1.5745	0.0063308	0.21007	0.11537	0.99989
DDX21	0.34672	1.4217	0.0041856	0.16529	0.15512	0.99989
TCEAL5	0.34616	1.4228	0.006854	0.22166	0.1548	0.99989
EIF2A	0.3459	1.7334	0.010778	0.28181	0.08303	0.99989
GLRX2	0.34467	1.5251	0.010935	0.28281	0.12723	0.99989
CDH8	0.34446	0.28321	0.01104	0.28437	0.77702	0.99989
CNOT7	0.34436	1.3138	0.0047612	0.17773	0.18892	0.99989
PHB2	0.34404	1.1547	0.008005	0.23869	0.24822	0.99989
ICOS	0.34402	1.2456	0.0086329	0.25076	0.21291	0.99989
SLC4A7	0.34397	1.8532	0.0079527	0.2375	0.063857	0.99989
UBA5	0.34364	0.9524	0.011354	0.28933	0.3409	0.99989
SSX2B	0.3435	1.5571	0.0074818	0.23102	0.11945	0.99989
PIGW	0.34339	1.1763	0.0075341	0.23151	0.23949	0.99989
RBM3	0.34289	1.5121	0.0073772	0.23015	0.13052	0.99989
SNX16	0.34228	1.8828	0.0048135	0.17885	0.059733	0.99989
POLR2G	0.34206	1.9149	0.011615	0.29058	0.055502	0.99989
CTCF	0.34191	1.7681	0.011615	0.29058	0.077047	0.99989
MEAF6	0.34145	1.3788	0.01172	0.29167	0.16795	0.99989
PEX16	0.34119	1.7173	0.0047612	0.17773	0.085931	0.99989
PAPD4	0.34078	1.4364	0.011824	0.29237	0.1509	0.99989
DSTN	0.34072	1.3236	0.010569	0.27901	0.18563	0.99989
MORC1	0.34052	1.9606	0.0091561	0.26198	0.049927	0.99989
ZNF227	0.34016	1.8925	0.0045519	0.17365	0.058424	0.99989
IBSP	0.33952	1.7968	0.0049181	0.18042	0.072369	0.99989
FILIP1	0.33897	1.7492	0.012452	0.30357	0.080258	0.99989
SNRPB2	0.33873	1.132	0.010935	0.28281	0.25763	0.99989
ATP1B3	0.33861	1.4642	0.012714	0.30667	0.14315	0.99989
FBXO11	0.33849	2.0487	0.00947	0.26501	0.040489	0.99989
EFCAB1	0.33795	0.27149	0.0051274	0.18386	0.78602	0.99989
PDRG1	0.33794	1.7303	0.0096793	0.26879	0.083583	0.99989
CWF19L2	0.33752	0.98962	0.013028	0.30667	0.32236	0.99989
RRN3	0.3375	1.6193	0.013028	0.30667	0.10538	0.99989
SUCLG1	0.33717	2.1361	0.0097316	0.26879	0.032672	0.99989
YEATS4	0.33711	0.8311	0.0097316	0.26879	0.40592	0.99989
C2orf69	0.33691	2.0034	0.010046	0.27273	0.045133	0.99989
MED7	0.33618	2.4037	0.0085282	0.24885	0.016231	0.99989
MRPL18	0.33582	1.6952	0.0097316	0.26879	0.090028	0.99989
ZFHX3	0.3352	0.69871	0.013237	0.30667	0.48473	0.99989
VPS33B	0.33479	1.2178	0.013342	0.30797	0.22329	0.99989
USP9X	0.33458	1.7249	0.009627	0.26822	0.084544	0.99989
LUZP6	0.33377	1.6294	0.013551	0.31026	0.10323	0.99989
MRLN	0.33358	1.4334	0.00947	0.26501	0.15175	0.99989
FUS	0.33334	1.6439	0.01376	0.31235	0.1002	0.99989
GPR63	0.3333	0.84971	0.0054936	0.19196	0.39549	0.99989
ELAC1	0.33316	1.2935	0.013865	0.31435	0.19585	0.99989
MOB4	0.33307	1.4023	0.010883	0.28281	0.16083	0.99989
CMPK2	0.33275	1.2547	0.010778	0.28181	0.2096	0.99989
HLA-DRB1	0.33244	1.4051	0.01104	0.28437	0.15999	0.99989
KCNT2	0.33234	1.1644	0.014074	0.31647	0.24425	0.99989
MAX	0.3323	1.485	0.0052844	0.18843	0.13754	0.99989
FAM151B	0.33219	1.9955	0.014127	0.3169	0.045989	0.99989
MAEL	0.33214	1.9564	0.014127	0.3169	0.05042	0.99989
CISH	0.33186	1.7438	0.0097316	0.26879	0.08119	0.99989
PLEKHA3	0.33147	1.6744	0.010935	0.28281	0.094045	0.99989
GCC2	0.33138	1.2296	0.010883	0.28281	0.21885	0.99989
TOPAZ1	0.33096	1.5226	0.0098362	0.26934	0.12786	0.99989
OR5T1	0.33083	0.77334	0.01465	0.32073	0.43932	0.99989
RELA	0.32999	1.583	0.014807	0.32196	0.11343	0.99989
CXorf49B	0.32991	1.5011	0.010046	0.27273	0.13332	0.99989
POLR2K	0.32978	1.6472	0.011772	0.29183	0.099514	0.99989
LOX	0.32957	1.6515	0.015016	0.32429	0.098639	0.99989
SCML1	0.32935	1.711	0.010255	0.27336	0.087073	0.99989
TMEM184C	0.32934	1.8005	0.0062784	0.20906	0.071786	0.99989
TREML2	0.3287	2.3149	0.011249	0.2882	0.020616	0.99989
GPR15	0.32863	1.926	0.011563	0.29058	0.054103	0.99989
PRRG1	0.32844	1.2314	0.010778	0.28181	0.21818	0.99989
SLC17A3	0.32773	1.6935	0.015487	0.32925	0.09036	0.99989
ATP6AP2	0.3275	1.899	0.010935	0.28281	0.057569	0.99989
FBXL8	0.32747	2.0109	0.015487	0.32925	0.044331	0.99989
CD47	0.32726	1.4352	0.01172	0.29167	0.15123	0.99989
ZNF182	0.32644	1.5762	0.010726	0.28159	0.11499	0.99989
HAUS6	0.3263	1.6129	0.0087375	0.25339	0.10678	0.99989
SRFBP1	0.32601	1.5611	0.015905	0.33407	0.1185	0.99989
ZNF705A	0.32595	1.5664	0.011929	0.29419	0.11724	0.99989
RBMX2	0.32594	0.90971	0.01104	0.28437	0.36297	0.99989
ADH4	0.3258	1.8349	0.0069586	0.22353	0.066524	0.99989
CASP2	0.32527	1.75	0.016429	0.33904	0.080113	0.99989
ITGB3BP	0.32504	1.2322	0.016533	0.33904	0.21788	0.99989
BPY2C	0.32492	1.2539	0.011249	0.2882	0.20989	0.99989
PANK1	0.32476	1.5418	0.0069586	0.22353	0.12313	0.99989
GPR171	0.32471	1.3861	0.01669	0.33936	0.16573	0.99989
LRRC3B	0.32342	1.7396	0.012819	0.30667	0.081926	0.99989
FSTL5	0.32317	1.4725	0.0075341	0.23151	0.14088	0.99989
LCE2D	0.32265	1.8729	0.017109	0.34385	0.061089	0.99989
GOLPH3	0.32228	1.5865	0.0078481	0.23734	0.11263	0.99989
THAP6	0.32227	1.4778	0.0078481	0.23734	0.13947	0.99989
HSFY2	0.32186	1.0029	0.011824	0.29237	0.31589	0.99989
TMEM144	0.32146	1.4938	0.0078481	0.23734	0.13524	0.99989
MRPL30	0.32123	0.91223	0.013185	0.30667	0.36165	0.99989
MT1X	0.32119	1.5473	0.017894	0.34985	0.12178	0.99989
MYBL1	0.32089	1.504	0.0084759	0.24885	0.13259	0.99989
TFAP4	0.3208	1.665	0.017946	0.34985	0.095905	0.99989
C17orf80	0.32054	1.4521	0.013185	0.30667	0.14647	0.99989
TM4SF18	0.32046	1.9491	0.018103	0.34985	0.05128	0.99989
UBE2U	0.31995	1.5006	0.018417	0.35095	0.13346	0.99989
CX3CL1	0.31931	0.36572	0.018469	0.35124	0.71457	0.99989
IFT81	0.31919	1.4817	0.013237	0.30667	0.13843	0.99989
GRPEL1	0.31895	2.2166	0.0085282	0.24885	0.026653	0.99989
DDX47	0.31874	1.2626	0.014074	0.31647	0.20672	0.99989
ZNF449	0.31858	1.7724	0.013132	0.30667	0.076329	0.99989
ZFP1	0.31856	1.527	0.018888	0.35484	0.12676	0.99989
ZNF572	0.31855	1.5123	0.01465	0.32073	0.13045	0.99989
TLR6	0.31848	2.0319	0.0083189	0.24575	0.042159	0.99989
RAF1	0.31827	1.7114	0.01376	0.31235	0.087	0.99989
LRRD1	0.31763	1.868	0.018992	0.35484	0.061756	0.99989
ZNF729	0.31741	1.5272	0.013446	0.30852	0.12671	0.99989
ZNF92	0.31739	1.6147	0.019097	0.3561	0.10637	0.99989
EIF3C	0.31724	1.8396	0.013185	0.30667	0.065831	0.99989
PHLPP2	0.31711	2.0424	0.019149	0.35638	0.041117	0.99989
TATDN1	0.31696	1.352	0.015121	0.32508	0.17638	0.99989
SYNE2	0.31661	1.3379	0.0085282	0.24885	0.18094	0.99989
NPIPA2	0.31654	0.9524	0.013185	0.30667	0.34089	0.99989
SLC15A5	0.316	1.0319	0.014964	0.3239	0.30211	0.99989
KATNB1	0.31576	1.4161	0.01962	0.36034	0.15674	0.99989
PLG	0.31573	1.7133	0.01465	0.32073	0.086665	0.99989
ZC3H11A	0.31517	1.059	0.019725	0.36034	0.28958	0.99989
HEXB	0.31475	1.2335	0.019777	0.36034	0.21739	0.99989
ADGB	0.31444	1.745	0.00947	0.26501	0.080987	0.99989
FHOD3	0.31405	1.4509	0.020143	0.36218	0.14681	0.99989
SMDT1	0.31397	2.0029	0.01397	0.3156	0.045185	0.99989
SHC4	0.31355	1.3913	0.0203	0.36423	0.16413	0.99989
CCDC173	0.31337	0.9775	0.015801	0.3337	0.32832	0.99989
ADAM17	0.3133	1.3091	0.015905	0.33407	0.1905	0.99989
MAN2A1	0.31321	1.3108	0.020562	0.36531	0.18992	0.99989
NFAT5	0.31293	1.8478	0.020719	0.36531	0.064632	0.99989
AASS	0.3126	1.7571	0.020824	0.36547	0.078907	0.99989
THNSL1	0.31236	1.2063	0.01533	0.32884	0.22771	0.99989
PSKH1	0.31232	1.1805	0.020876	0.36579	0.23781	0.99989
CTAGE9	0.31222	1.5016	0.0097839	0.26934	0.13319	0.99989
CXorf67	0.31215	2.2827	0.014545	0.32073	0.022449	0.99989
KATNAL2	0.31178	1.3069	0.020928	0.36579	0.19125	0.99989
C16orf93	0.31172	1.2093	0.02098	0.36579	0.22654	0.99989
NME7	0.3113	1.5032	0.021137	0.36585	0.13279	0.99989
PPIL3	0.31117	0.88902	0.017004	0.34319	0.37399	0.99989
ENKUR	0.31116	1.5952	0.015487	0.32925	0.11066	0.99989
PRRG4	0.31107	1.4294	0.0099932	0.27247	0.15288	0.99989
PCCA	0.31093	1.6181	0.010464	0.27778	0.10564	0.99989
PPWD1	0.31027	1.6268	0.021451	0.36904	0.10378	0.99989
GEMIN5	0.30987	1.3917	0.014807	0.32196	0.16401	0.99989
ZNF540	0.30966	1.8934	0.0098362	0.26934	0.058303	0.99989
MED24	0.30946	1.6239	0.016272	0.33839	0.1044	0.99989
TMPPE	0.30932	1.509	0.016795	0.34004	0.1313	0.99989
AJAP1	0.30913	1.6798	0.021818	0.37001	0.092997	0.99989
FNBP1L	0.30812	1.4806	0.010673	0.28061	0.13871	0.99989
SLC25A42	0.30765	0.89761	0.01669	0.33936	0.3694	0.99989
PSG8	0.30721	1.2131	0.016795	0.34004	0.22507	0.99989
AP1G1	0.30697	2.278	0.022969	0.37425	0.022725	0.99989
ZNF229	0.30686	2.0764	0.010202	0.27336	0.037854	0.99989
DCAF13	0.30669	1.164	0.018992	0.35484	0.24444	0.99989
OR4M1	0.30657	1.4734	0.019725	0.36034	0.14065	0.99989
NELL2	0.30643	0.8818	0.018417	0.35095	0.37789	0.99989
NR2C1	0.30629	1.9157	0.018417	0.35095	0.055402	0.99989
CCDC25	0.30627	1.5374	0.011615	0.29058	0.1242	0.99989
PYROXD1	0.30612	0.9292	0.018417	0.35095	0.35279	0.99989
CYP3A7	0.30609	1.3933	0.02344	0.3787	0.16354	0.99989
NFU1	0.30559	1.5344	0.018469	0.35124	0.12492	0.99989
STK3	0.30544	1.7372	0.019463	0.36012	0.082357	0.99989
PLEKHB1	0.30544	1.7786	0.024172	0.38468	0.075309	0.99989
FABP4	0.30516	1.4516	0.011772	0.29183	0.1466	0.99989
PSMA2	0.30497	1.233	0.024381	0.38704	0.21757	0.99989
TTC13	0.30496	1.33	0.024381	0.38704	0.1835	0.99989
MEI4	0.30493	1.5076	0.016795	0.34004	0.13165	0.99989
IFI30	0.30422	1.4264	0.017841	0.34985	0.15376	0.99989
GDNF-AS1	0.3041	1.3136	0.017004	0.34319	0.18898	0.99989
IPO7	0.30409	1.7981	0.011615	0.29058	0.072165	0.99989
NDUFA6	0.30406	2.3957	0.018417	0.35095	0.016587	0.99989
ZNF98	0.30374	1.0412	0.017946	0.34985	0.29778	0.99989
CCDC150	0.30363	1.2693	0.019725	0.36034	0.20435	0.99989
SLCO1C1	0.30317	1.2694	0.019306	0.35825	0.2043	0.99989
ZNF706	0.30315	1.2379	0.020039	0.362	0.21576	0.99989
MED29	0.30294	2.214	0.017946	0.34985	0.026829	0.99989
SULT1C2	0.3026	0.72401	0.019516	0.36034	0.46906	0.99989
FAIM	0.30255	1.1662	0.025166	0.39169	0.24352	0.99989
MCAT	0.30243	2.2701	0.018992	0.35484	0.023199	0.99989
TDRD12	0.30236	0.74618	0.011615	0.29058	0.45556	0.99989
EXOC2	0.30207	1.2566	0.025271	0.393	0.20891	0.99989
UQCRB	0.30186	1.5165	0.020719	0.36531	0.12939	0.99989
NECAP1	0.30162	1.496	0.019568	0.36034	0.13465	0.99989
RASEF	0.30151	1.2435	0.013237	0.30667	0.21369	0.99989
KDM4C	0.30126	1.6045	0.014493	0.32073	0.10859	0.99989
ZNF331	0.30072	1.4324	0.019829	0.36061	0.15204	0.99989
LYPD6	0.30069	1.4188	0.019882	0.36087	0.15595	0.99989
BBS5	0.29988	1.0601	0.020719	0.36531	0.28909	0.99989
LAMA1	0.2997	0.76618	0.026422	0.3978	0.44357	0.99989
LEF1	0.29958	1.7658	0.012975	0.30667	0.077425	0.99989
PRIMPOL	0.29886	1.1014	0.018992	0.35484	0.27073	0.99989
CDKL4	0.29844	1.0368	0.020824	0.36547	0.29981	0.99989
TEX30	0.2984	1.263	0.013446	0.30852	0.2066	0.99989
FUK	0.29804	1.2291	0.027207	0.40276	0.21904	0.99989
POLN	0.29802	1.4449	0.013185	0.30667	0.14847	0.99989
POLR3B	0.29789	1.4315	0.013028	0.30667	0.15229	0.99989
OR2A25	0.29751	1.1862	0.027416	0.40276	0.23556	0.99989
SENP6	0.29726	1.4525	0.027468	0.40276	0.14636	0.99989
ZNF611	0.29717	1.7286	0.020824	0.36547	0.083877	0.99989
CENPP	0.29705	0.28823	0.014597	0.32073	0.77317	0.99989
CD109	0.297	0.9155	0.027521	0.40276	0.35993	0.99989
MCHR2	0.29689	1.5369	0.013289	0.30751	0.12431	0.99989
TVP23B	0.29688	1.0784	0.01962	0.36034	0.28088	0.99989
C3orf70	0.29627	1.4548	0.028044	0.40606	0.14572	0.99989
FSIP1	0.29609	1.5362	0.013185	0.30667	0.12449	0.99989
SLAIN1	0.29609	1.9713	0.013917	0.31479	0.04869	0.99989
CNEP1R1	0.29601	1.1072	0.028305	0.40875	0.26821	0.99989
CETN2	0.29595	1.3671	0.020143	0.36218	0.1716	0.99989
AGPAT9	0.29587	1.6093	0.013603	0.31026	0.10755	0.99989
CDH3	0.29563	1.3172	0.02841	0.40919	0.18778	0.99989
BSPH1	0.2954	1.0851	0.013185	0.30667	0.27786	0.99989
ZNF431	0.29535	1.1846	0.020824	0.36547	0.23619	0.99989
COG5	0.29532	0.93659	0.028619	0.41128	0.34897	0.99989
EFTUD1	0.295	1.1209	0.013708	0.31228	0.26235	0.99989
DMRT2	0.29475	1.7616	0.016272	0.33839	0.078135	0.99989
NBAS	0.29466	0.22205	0.022812	0.37361	0.82428	0.99989
AGRP	0.29458	1.4645	0.029142	0.41474	0.14306	0.99989
SLC17A1	0.29451	1.1189	0.029142	0.41474	0.26318	0.99989
SLC8A1	0.29427	1.4625	0.022132	0.37105	0.14362	0.99989
VAMP4	0.29406	0.90086	0.029352	0.41556	0.36766	0.99989
POLR3E	0.29399	2.4185	0.029352	0.41556	0.015583	0.99989
DNAJA1	0.29363	1.7984	0.016638	0.33936	0.072118	0.99989
BCS1L	0.29355	1.4666	0.01376	0.31235	0.14249	0.99989
A2ML1	0.29343	1.43	0.021504	0.36908	0.15271	0.99989
TYW3	0.29333	0.78707	0.014754	0.32196	0.43124	0.99989
IPCEF1	0.29303	1.1121	0.022341	0.37187	0.2661	0.99989
PARD6A	0.29283	1.5107	0.02998	0.41788	0.13086	0.99989
DAZL	0.2928	1.2099	0.022393	0.37187	0.22633	0.99989
WWOX	0.29276	2.0598	0.030032	0.41788	0.039414	0.99989
PDZK1	0.29261	1.6075	0.030084	0.41788	0.10794	0.99989
MCM4	0.29258	1.1796	0.015382	0.32886	0.23816	0.99989
DNAJB2	0.29252	1.3475	0.014074	0.31647	0.17782	0.99989
GAS2L1	0.29231	1.7381	0.022288	0.37187	0.082195	0.99989
C16orf72	0.29222	1.6089	0.030398	0.42071	0.10764	0.99989
DNAJC3	0.29221	1.4909	0.01533	0.32884	0.136	0.99989
RALB	0.29199	1.4537	0.023597	0.37983	0.14604	0.99989
ZNF493	0.29166	0.68937	0.021975	0.37037	0.49059	0.99989
TP53TG3B	0.29165	1.3301	0.021294	0.36667	0.1835	0.99989
SRCAP	0.29149	1.095	0.030712	0.42247	0.27351	0.99989
UBE2R2	0.29101	1.5083	0.017161	0.34454	0.13147	0.99989
AGBL1	0.29072	1.3389	0.024434	0.38755	0.18061	0.99989
ZNF843	0.29063	1.4113	0.031183	0.42247	0.15816	0.99989
TBC1D10B	0.29052	1.6273	0.031288	0.42247	0.10367	0.99989
PSMB10	0.29015	0.34147	0.031549	0.42247	0.73275	0.99989
RPL39L	0.29007	1.3896	0.030241	0.41914	0.16464	0.99989
GTF2H2	0.29001	0.75082	0.031549	0.42247	0.45276	0.99989
SSX1	0.28993	1.1916	0.021661	0.36955	0.23343	0.99989
R3HDM2	0.28979	1.5858	0.024905	0.39113	0.11278	0.99989
CEP135	0.28974	1.408	0.015487	0.32925	0.15912	0.99989
TMEM194B	0.28972	1.314	0.02548	0.39465	0.18886	0.99989
ACBD6	0.28964	1.0683	0.031811	0.42247	0.28537	0.99989
MYSM1	0.28934	1.2494	0.031968	0.42247	0.21151	0.99989
CIAPIN1	0.2893	1.0033	0.03202	0.42247	0.31573	0.99989
POLR2A	0.28917	1.4747	0.014283	0.31893	0.14029	0.99989
CEP83	0.28904	1.814	0.022341	0.37187	0.069673	0.99989
MAGED2	0.28887	2.355	0.022288	0.37187	0.018525	0.99989
ALG11	0.28883	1.2954	0.015905	0.33407	0.19517	0.99989
ATP6V1E1	0.28854	1.7429	0.00947	0.26501	0.081353	0.99989
NXT2	0.28845	1.2893	0.022812	0.37361	0.19731	0.99989
PQBP1	0.28834	1.7715	0.022132	0.37105	0.076474	0.99989
IL13RA2	0.28834	1.0907	0.023021	0.37479	0.27539	0.99989
TRIQK	0.28827	1.4859	0.026474	0.3978	0.13731	0.99989
SPINK2	0.28819	1.3374	0.015905	0.33407	0.18109	0.99989
CHL1	0.28811	1.3721	0.024957	0.3913	0.17004	0.99989
ARHGEF3	0.28805	1.0679	0.024957	0.3913	0.28558	0.99989
SLC25A40	0.2878	1.0688	0.0327	0.42662	0.28515	0.99989
HTN1	0.28771	1.5148	0.016272	0.33839	0.12983	0.99989
ITSN2	0.28757	0.81407	0.025323	0.3935	0.41561	0.99989
C1D	0.28754	1.5385	0.025637	0.3958	0.12393	0.99989
ZNF391	0.28752	0.96003	0.032805	0.42682	0.33704	0.99989
ZNF45	0.28747	0.53913	0.015382	0.32886	0.5898	0.99989
DSEL	0.2874	1.0492	0.03291	0.42751	0.29406	0.99989
CACNA2D1	0.28735	1.8133	0.032962	0.42751	0.069783	0.99989
KDM4A	0.28732	1.5073	0.032962	0.42751	0.13173	0.99989
GRIA1	0.28721	1.7398	0.02255	0.37187	0.081891	0.99989
DUSP11	0.28714	1.2879	0.025794	0.39648	0.19777	0.99989
KDM2A	0.28705	1.8391	0.015644	0.33185	0.065898	0.99989
GOPC	0.28701	1.7725	0.016533	0.33904	0.076315	0.99989
BUB1	0.287	0.9448	0.025742	0.39645	0.34476	0.99989
ZSCAN5B	0.28694	2.0069	0.025428	0.39416	0.04476	0.99989
VPS13A	0.28686	1.3485	0.018051	0.34985	0.1775	0.99989
LGALS2	0.28678	1.3807	0.025166	0.39169	0.16737	0.99989
GNAZ	0.28676	0.28334	0.027677	0.40335	0.77692	0.99989
MSR1	0.28665	2.4548	0.017318	0.34696	0.014097	0.99989
ZDHHC21	0.28658	1.7504	0.01962	0.36034	0.080047	0.99989
SSX2IP	0.28648	1.2099	0.016586	0.33904	0.2263	0.99989
HSF4	0.28588	1.5325	0.033904	0.42977	0.1254	0.99989
ZNF688	0.28575	1.8894	0.033956	0.42977	0.058843	0.99989
LRRIQ3	0.28541	1.2346	0.017266	0.34627	0.21697	0.99989
C19orf48	0.28504	1.1004	0.025899	0.39648	0.27117	0.99989
TAS2R38	0.28504	1.4527	0.034113	0.42977	0.14631	0.99989
PGR	0.28501	0.43016	0.026265	0.3978	0.66708	0.99989
TP53TG3D	0.28464	2.1428	0.024748	0.3893	0.032132	0.99989
PLEKHA8	0.28459	1.1728	0.034375	0.42977	0.24086	0.99989
NRIP1	0.28447	2.0084	0.034479	0.42977	0.044602	0.99989
CHTF8	0.28446	1.7507	0.034531	0.42977	0.079993	0.99989
ADSS	0.28425	0.73686	0.034688	0.42977	0.46121	0.99989
CKMT2	0.28411	1.5601	0.034688	0.42977	0.11875	0.99989
ZFP42	0.28375	1.749	0.017789	0.34985	0.080292	0.99989
NCAM2	0.28374	2.1949	0.035107	0.43123	0.028172	0.99989
ARMC4	0.28345	1.2626	0.026422	0.3978	0.20672	0.99989
MRPS18C	0.28344	1.4081	0.017894	0.34985	0.15911	0.99989
MEST	0.28337	1.5495	0.035369	0.43333	0.12125	0.99989
BCDIN3D	0.28327	0.53697	0.027677	0.40335	0.59129	0.99989
CEP290	0.28317	1.5896	0.027677	0.40335	0.11192	0.99989
C4orf27	0.28282	1.4557	0.017109	0.34385	0.14548	0.99989
TMEM229A	0.28268	1.6093	0.036153	0.43734	0.10755	0.99989
SLC41A2	0.28251	1.334	0.01737	0.34764	0.18221	0.99989
NIPSNAP3B	0.28221	2.2641	0.018103	0.34985	0.023567	0.99989
OR2B6	0.2822	1.2826	0.03652	0.43817	0.19963	0.99989
NT5DC3	0.2819	1.8413	0.017737	0.34985	0.065573	0.99989
RAB9A	0.28185	1.5942	0.025899	0.39648	0.11089	0.99989
DPP6	0.28176	1.4053	0.036781	0.43965	0.15993	0.99989
MTERF2	0.28156	0.74381	0.025951	0.39648	0.45699	0.99989
TTC3	0.2813	1.6194	0.037043	0.43975	0.10536	0.99989
SEC61G	0.28125	1.3074	0.037043	0.43975	0.19108	0.99989
TVP23C-CDRT4	0.28058	1.3809	0.026422	0.3978	0.16732	0.99989
TMEM168	0.28028	1.4517	0.037985	0.44649	0.14659	0.99989
HNRNPCL3	0.28026	1.7235	0.026579	0.39781	0.084791	0.99989
NME5	0.27997	1.6619	0.026369	0.3978	0.096529	0.99989
ADCY7	0.27991	1.4335	0.038403	0.44893	0.15171	0.99989
DDX58	0.27989	0.23507	0.02119	0.36585	0.81416	0.99989
FBXL20	0.27969	1.6156	0.027259	0.40276	0.10619	0.99989
UBA2	0.27966	1.9137	0.018417	0.35095	0.055663	0.99989
CBR1	0.27939	1.3923	0.038717	0.45067	0.16383	0.99989
PISD	0.27936	1.9628	0.028829	0.41335	0.049667	0.99989
RPL9	0.27911	1.024	0.01894	0.35484	0.30582	0.99989
FAM199X	0.27895	1.0807	0.027416	0.40276	0.27983	0.99989
TBX6	0.27891	1.3731	0.039397	0.45225	0.16972	0.99989
BCAP31	0.27883	1.7951	0.027625	0.40335	0.07264	0.99989
SRSF5	0.27868	1.5822	0.01894	0.35484	0.11359	0.99989
TGDS	0.27838	1.6713	0.019777	0.36034	0.094663	0.99989
SPOP	0.27835	1.9479	0.029195	0.41487	0.051421	0.99989
ECHDC1	0.27806	1.4315	0.019568	0.36034	0.15229	0.99989
TRNT1	0.27767	1.2307	0.030032	0.41788	0.21842	0.99989
SPAG4	0.2774	1.1374	0.031131	0.42247	0.25537	0.99989
GCA	0.2774	1.5207	0.031183	0.42247	0.12834	0.99989
GOLT1B	0.27731	1.4032	0.030869	0.42247	0.16057	0.99989
SEMG1	0.27703	1.378	0.029613	0.41771	0.16819	0.99989
TBC1D32	0.27698	1.1846	0.028358	0.40875	0.23616	0.99989
NUP50	0.2769	0.99334	0.030189	0.41903	0.32054	0.99989
KLHL23	0.27667	1.4582	0.031654	0.42247	0.1448	0.99989
PRSS1	0.27631	1.3118	0.041542	0.45892	0.1896	0.99989
CASP1	0.27602	1.4554	0.041856	0.45892	0.14557	0.99989
POU2AF1	0.27588	1.3759	0.041856	0.45892	0.16886	0.99989
RGPD4	0.2755	1.3199	0.042013	0.45892	0.18687	0.99989
ZNF677	0.2755	1.6285	0.031863	0.42247	0.10342	0.99989
MAGED1	0.27545	1.8074	0.028515	0.41039	0.070703	0.99989
SEC63	0.27545	1.1964	0.020353	0.36423	0.23156	0.99989
DOCK3	0.27531	1.0827	0.029352	0.41556	0.27895	0.99989
RASA1	0.27492	1.0328	0.042327	0.45892	0.30172	0.99989
FAM188A	0.27487	1.4384	0.030817	0.42247	0.15033	0.99989
MAGEB10	0.27486	1.7559	0.029456	0.41673	0.079099	0.99989
GAGE2B	0.27485	2.0846	0.028829	0.41335	0.037107	0.99989
TBX5	0.27475	1.1284	0.031131	0.42247	0.25914	0.99989
ORC4	0.27454	1.1849	0.032491	0.42505	0.23607	0.99989
POF1B	0.27446	1.4908	0.029195	0.41487	0.13601	0.99989
FYB	0.27442	1.4615	0.042746	0.45929	0.14387	0.99989
ERCC6L2	0.27437	1.1875	0.021975	0.37037	0.23504	0.99989
SLK	0.27436	1.3956	0.020353	0.36423	0.16285	0.99989
ZNF233	0.27425	1.7609	0.019725	0.36034	0.07826	0.99989
CLEC2B	0.27413	1.342	0.030974	0.42247	0.1796	0.99989
AKTIP	0.27385	1.1422	0.043321	0.46132	0.25337	0.99989
TP53TG3C	0.27377	1.3729	0.030084	0.41788	0.16978	0.99989
NIT2	0.27375	1.591	0.032648	0.42662	0.1116	0.99989
ALDH1L2	0.27368	2.0388	0.020405	0.36483	0.04147	0.99989
ZNF492	0.2736	1.0862	0.031131	0.42247	0.27741	0.99989
C4orf46	0.27356	1.1967	0.020928	0.36579	0.23143	0.99989
DEFB104B	0.27355	1.3191	0.030241	0.41914	0.18714	0.99989
PKDREJ	0.27335	2.209	0.03202	0.42247	0.027173	0.99989
C1orf50	0.27334	0.87904	0.043897	0.46281	0.37938	0.99989
ADAM21	0.27331	1.7474	0.020562	0.36531	0.080569	0.99989
SLC46A3	0.27329	1.4681	0.021556	0.36908	0.14209	0.99989
TAS2R8	0.27298	1.0022	0.031654	0.42247	0.31627	0.99989
COX6C	0.27285	1.0834	0.034845	0.43023	0.27865	0.99989
TRUB1	0.2726	1.8958	0.022393	0.37187	0.057982	0.99989
NDUFAF5	0.27238	1.4741	0.039659	0.45335	0.14047	0.99989
SRRT	0.27208	2.1691	0.044577	0.46507	0.030075	0.99989
KRTAP25-1	0.27191	1.0251	0.044629	0.4651	0.3053	0.99989
RAP1GDS1	0.27187	1.8611	0.021294	0.36667	0.062726	0.99989
RAD21L1	0.27176	1.2278	0.040025	0.45536	0.21952	0.99989
SAE1	0.2715	1.7947	0.020719	0.36531	0.072696	0.99989
SGK3	0.27149	2.0472	0.022393	0.37187	0.040638	0.99989
VGF	0.27144	1.0501	0.044891	0.4658	0.29368	0.99989
NLGN4X	0.27144	2.0443	0.031549	0.42247	0.040925	0.99989
AKAP12	0.27142	1.2809	0.033485	0.42977	0.20024	0.99989
GPATCH2	0.27141	0.9807	0.044891	0.4658	0.32674	0.99989
NDUFAF1	0.2714	1.2116	0.02098	0.36579	0.22567	0.99989
OR4K2	0.27135	1.5972	0.038403	0.44893	0.11023	0.99989
HAGHL	0.27127	0.63766	0.044943	0.46584	0.52369	0.99989
ZSCAN9	0.27125	1.2919	0.031549	0.42247	0.1964	0.99989
RNGTT	0.27123	1.4894	0.021818	0.37001	0.13638	0.99989
LOC643802	0.27097	1.6458	0.045466	0.46948	0.099812	0.99989
TMED2	0.27094	1.8115	0.021713	0.36955	0.070067	0.99989
RNPS1	0.27084	1.6846	0.045833	0.47034	0.092067	0.99989
EZR	0.27074	1.939	0.033956	0.42977	0.052504	0.99989
ZNF728	0.27041	0.36148	0.032805	0.42682	0.71774	0.99989
SUGT1	0.27021	1.086	0.023178	0.37595	0.27748	0.99989
ZNF319	0.27014	1.2502	0.046408	0.4731	0.21123	0.99989
FKBP5	0.27001	1.4216	0.034113	0.42977	0.15514	0.99989
SSB	0.26985	1.3934	0.035839	0.43575	0.16351	0.99989
GK	0.26982	1.5163	0.032229	0.42337	0.12945	0.99989
RPAP1	0.26981	0.71756	0.021608	0.36908	0.47303	0.99989
C14orf105	0.26971	1.8677	0.021713	0.36955	0.061798	0.99989
EIF2AK3	0.26937	1.3722	0.035107	0.43123	0.16999	0.99989
NAA10	0.26936	2.2502	0.032857	0.42721	0.024437	0.99989
ZNF286A	0.26923	1.6002	0.047141	0.47596	0.10955	0.99989
CLEC9A	0.26907	1.4483	0.033904	0.42977	0.14753	0.99989
UBXN4	0.26877	1.2236	0.035212	0.43196	0.22111	0.99989
FAM9B	0.26876	1.0809	0.032805	0.42682	0.27975	0.99989
PHOSPHO2	0.26868	1.4125	0.036729	0.43965	0.1578	0.99989
DCDC2	0.26867	1.6521	0.047455	0.47726	0.098515	0.99989
CDSN	0.26846	1.2186	0.047612	0.47726	0.22299	0.99989
C22orf31	0.26843	1.8842	0.034688	0.42977	0.059539	0.99989
LYPLAL1	0.26836	1.1954	0.047664	0.47726	0.23195	0.99989
OLR1	0.2683	1.6289	0.034113	0.42977	0.10333	0.99989
OR52A5	0.26789	1.9701	0.02255	0.37187	0.048824	0.99989
MBD6	0.26784	1.5902	0.036991	0.43975	0.11179	0.99989
OR4D11	0.2678	1.9508	0.024695	0.3893	0.051076	0.99989
SULT1A1	0.26752	1.4465	0.048606	0.4801	0.14803	0.99989
KLRK1	0.2675	1.4036	0.034636	0.42977	0.16045	0.99989
NUP93	0.26736	0.88884	0.048763	0.48091	0.37409	0.99989
AGGF1	0.26721	0.80848	0.049129	0.48207	0.41881	0.99989
SERPINB4	0.26717	1.6277	0.049129	0.48207	0.10359	0.99989
KIAA1586	0.26711	0.90556	0.036467	0.43781	0.36517	0.99989
TRPC5OS	0.26702	0.95117	0.033956	0.42977	0.34152	0.99989
ATP6V1H	0.26688	2.3598	0.025166	0.39169	0.018285	0.99989
AGMO	0.26682	1.3647	0.049286	0.48207	0.17236	0.99989
RPGR	0.26678	1.4368	0.035002	0.43115	0.15078	0.99989
CLIC6	0.26669	1.2689	0.049286	0.48207	0.20446	0.99989
GABARAP	0.26662	1.0993	0.021975	0.37037	0.27163	0.99989
CFAP97	0.26646	2.1153	0.034061	0.42977	0.034406	0.99989
SPI1	0.26606	2.0567	0.024591	0.3893	0.039711	0.99989
PCDHB5	0.26596	1.4796	0.033904	0.42977	0.13899	0.99989
DROSHA	0.26587	1.0984	0.024748	0.3893	0.27205	0.99989
NUP37	0.26586	1.3895	0.02412	0.38449	0.16469	0.99989
SLC25A12	0.26582	1.1061	0.039293	0.45192	0.26869	0.99989
ELOVL7	0.26581	0.6111	0.050228	0.48207	0.54113	0.99989
TCEB3	0.26574	1.3389	0.050332	0.48207	0.18061	0.99989
DERL3	0.26569	1.4097	0.042013	0.45892	0.15862	0.99989
CLCN5	0.26546	1.9886	0.034008	0.42977	0.046743	0.99989
ZNF225	0.26542	2.1174	0.02323	0.37595	0.034226	0.99989
C5orf42	0.26525	1.3197	0.050908	0.48266	0.18694	0.99989
CCR1	0.26499	0.9797	0.040025	0.45536	0.32724	0.99989
E2F3	0.26499	0.70429	0.051012	0.48291	0.48125	0.99989
FCHSD2	0.26488	1.6165	0.051117	0.48366	0.10599	0.99989
ME1	0.2648	2.003	0.015382	0.32886	0.045181	0.99989
METTL21C	0.26442	1.4993	0.025794	0.39648	0.1338	0.99989
RCN2	0.26435	1.1693	0.051797	0.48555	0.24227	0.99989
SMAD7	0.26432	0.3247	0.05185	0.48555	0.7454	0.99989
RHOT1	0.26417	1.1727	0.038612	0.45055	0.24092	0.99989
OXR1	0.2641	1.622	0.042118	0.45892	0.1048	0.99989
ASAH1	0.26405	1.4359	0.026893	0.40094	0.15102	0.99989
ZNF569	0.26396	1.6173	0.024643	0.3893	0.10582	0.99989
NDUFAF7	0.26382	1.1971	0.035944	0.43655	0.23126	0.99989
IFNA5	0.26381	1.4613	0.029823	0.41788	0.14394	0.99989
CCDC14	0.26377	1.1899	0.040182	0.45552	0.23409	0.99989
BBS9	0.26376	1.3935	0.052268	0.48708	0.16347	0.99989
TAF1B	0.2637	1.5932	0.041281	0.45892	0.11112	0.99989
TSTD3	0.26349	1.6196	0.025532	0.39514	0.10532	0.99989
TESPA1	0.2634	1.2989	0.041072	0.45889	0.19399	0.99989
MAGEB3	0.26311	1.4552	0.036677	0.4395	0.1456	0.99989
VN1R5	0.263	1.255	0.052896	0.48959	0.20948	0.99989
IQCA1	0.26299	1.948	0.025166	0.39169	0.051413	0.99989
C6orf118	0.26289	1.7647	0.041856	0.45892	0.077619	0.99989
NR1D2	0.26289	2.2135	0.040182	0.45552	0.026866	0.99989
FAM9A	0.26289	1.7388	0.036834	0.43975	0.082076	0.99989
SKIL	0.2627	1.349	0.053105	0.49034	0.17733	0.99989
ITGAX	0.26259	1.3083	0.05321	0.49083	0.19078	0.99989
PTPN11	0.26248	0.68215	0.039659	0.45335	0.49514	0.99989
RMND1	0.26218	1.363	0.040967	0.45889	0.1729	0.99989
ZNF613	0.26205	1.3026	0.040496	0.45745	0.19271	0.99989
LGR5	0.26205	1.3369	0.042013	0.45892	0.18125	0.99989
RALGAPB	0.26196	1.1846	0.042118	0.45892	0.23617	0.99989
ZNF460	0.26172	1.6285	0.041333	0.45892	0.10343	0.99989
VPRBP	0.26152	1.2547	0.037932	0.44615	0.20957	0.99989
HNRNPR	0.26142	1.7151	0.054047	0.49311	0.086324	0.99989
ADAMTS18	0.26133	2.2454	0.054099	0.49311	0.024744	0.99989
TRMT11	0.26126	0.92478	0.026474	0.3978	0.35508	0.99989
SPIN3	0.2612	1.1174	0.037566	0.44321	0.26383	0.99989
OR5B2	0.26113	1.0852	0.05457	0.49371	0.27783	0.99989
CNTNAP4	0.2611	1.561	0.05457	0.49371	0.11853	0.99989
GOLGB1	0.26109	1.3807	0.041699	0.45892	0.16739	0.99989
ZNF775	0.26096	1.9371	0.054727	0.49371	0.052739	0.99989
ERP27	0.26088	1.2514	0.042536	0.45929	0.21079	0.99989
POLR2H	0.26075	0.95912	0.054884	0.49371	0.3375	0.99989
CMC1	0.2606	0.90634	0.041909	0.45892	0.36476	0.99989
SRY	0.26053	1.8523	0.01669	0.33936	0.063983	0.99989
ZBTB8A	0.26037	0.8841	0.05525	0.49371	0.37664	0.99989
ZFP62	0.26021	2.033	0.037043	0.43975	0.042054	0.99989
SLC6A13	0.26017	1.4649	0.055355	0.49371	0.14295	0.99989
OFD1	0.26007	0.98101	0.039554	0.45335	0.32659	0.99989
B3GNT9	0.25996	1.4072	0.055512	0.49395	0.15937	0.99989
TGFB1I1	0.25984	1.5197	0.055669	0.49465	0.12859	0.99989
H1F0	0.25982	1.4313	0.042013	0.45892	0.15235	0.99989
ZNF180	0.25974	2.1433	0.025689	0.39629	0.032092	0.99989
KLHDC2	0.25973	1.748	0.026474	0.3978	0.080457	0.99989
ZNF562	0.25964	1.3467	0.041176	0.45889	0.17808	0.99989
CMTM1	0.25941	1.7645	0.056192	0.49584	0.077648	0.99989
SYN2	0.25937	1.0104	0.042746	0.45929	0.31228	0.99989
PABPC1L2A	0.2593	1.6665	0.040182	0.45552	0.095619	0.99989
DNAI2	0.25927	1.3034	0.04217	0.45892	0.19242	0.99989
ARSK	0.25906	1.5671	0.05682	0.49657	0.1171	0.99989
TAS2R46	0.25868	1.2616	0.042013	0.45892	0.20711	0.99989
MTERF1	0.25859	1.5735	0.040653	0.45873	0.11559	0.99989
HYKK	0.25843	1.9525	0.040862	0.45889	0.050883	0.99989
NCAPG	0.25843	1.3415	0.027521	0.40276	0.17975	0.99989
DCN	0.25839	1.9014	0.044629	0.4651	0.057255	0.99989
ZNF597	0.25839	0.61428	0.057395	0.49661	0.53903	0.99989
MED17	0.25836	1.8189	0.044577	0.46507	0.068931	0.99989
MIS18BP1	0.25798	1.1603	0.028358	0.40875	0.24594	0.99989
NIPAL1	0.25792	1.6144	0.028358	0.40875	0.10643	0.99989
MAP1LC3C	0.25781	0.9942	0.058128	0.49888	0.32013	0.99989
RHBDL3	0.2578	1.4	0.043897	0.46281	0.16151	0.99989
ASB7	0.25777	1.1719	0.05818	0.49888	0.24123	0.99989
PTGES3	0.25777	1.279	0.044996	0.46612	0.20091	0.99989
FXR1	0.25759	1.1244	0.058651	0.49933	0.26085	0.99989
EWSR1	0.25743	1.8505	0.043949	0.46281	0.064239	0.99989
APPBP2	0.25734	1.6911	0.043897	0.46281	0.090817	0.99989
ZNF768	0.25729	0.88216	0.058704	0.49933	0.37769	0.99989
ZNF529	0.25721	1.5765	0.027416	0.40276	0.11492	0.99989
UTP3	0.25717	1.0417	0.028829	0.41335	0.29757	0.99989
FAM107B	0.25715	1.5457	0.04374	0.46281	0.12217	0.99989
IL23A	0.25707	0.9034	0.04599	0.47034	0.36631	0.99989
LDHAL6B	0.25704	1.6966	0.05886	0.49933	0.089772	0.99989
SND1	0.25699	1.3733	0.05886	0.49933	0.16966	0.99989
AKR1C4	0.2569	1.2809	0.043897	0.46281	0.20021	0.99989
ANKK1	0.25673	1.3944	0.058913	0.49933	0.1632	0.99989
KLHL15	0.2567	1.1374	0.042013	0.45892	0.25536	0.99989
MAGEB4	0.25629	1.146	0.04217	0.45892	0.2518	0.99989
RPS6	0.25628	1.7725	0.034008	0.42977	0.076313	0.99989
UPF1	0.25604	1.0309	0.043897	0.46281	0.30258	0.99989
SPANXN2	0.25602	1.1784	0.042536	0.45929	0.23863	0.99989
ZNF785	0.25601	1.6875	0.059698	0.50264	0.091506	0.99989
NUS1	0.256	1.4159	0.029352	0.41556	0.15681	0.99989
VPS45	0.25592	1.2999	0.059855	0.50286	0.19365	0.99989
LSMEM1	0.25581	1.2054	0.042536	0.45929	0.22806	0.99989
PRY	0.25568	0.27454	0.042641	0.45929	0.78367	0.99989
MIA2	0.25566	1.2503	0.029561	0.41759	0.2112	0.99989
IFIT5	0.25554	1.1683	0.02909	0.41474	0.24268	0.99989
ANKRD13B	0.25542	1.4918	0.045519	0.46976	0.13574	0.99989
TSPAN2	0.25538	1.1957	0.02909	0.41474	0.23183	0.99989
DLG3	0.25538	0.81798	0.043164	0.46089	0.41337	0.99989
LUM	0.25536	1.2592	0.04735	0.47682	0.20795	0.99989
MRPS35	0.25535	1.4612	0.047559	0.47726	0.14396	0.99989
MTSS1L	0.25533	1.3671	0.060273	0.50438	0.17161	0.99989
TTK	0.25529	1.3153	0.029718	0.41788	0.18842	0.99989
DAP	0.25489	1.1869	0.029718	0.41788	0.23527	0.99989
GSK3B	0.25478	2.2551	0.046565	0.47366	0.024129	0.99989
NGDN	0.25461	1.8784	0.029142	0.41474	0.060333	0.99989
ARAP2	0.25447	1.3973	0.029823	0.41788	0.16234	0.99989
OR4A15	0.25447	1.6275	0.061372	0.50845	0.10362	0.99989
HAO1	0.25442	1.2058	0.055041	0.49371	0.22791	0.99989
GAGE12J	0.25437	1.6104	0.042798	0.45929	0.1073	0.99989
LOC729159	0.25431	1.5651	0.043897	0.46281	0.11755	0.99989
ZNF423	0.25427	1.817	0.061372	0.50845	0.069214	0.99989
IDI2	0.25416	1.6989	0.04599	0.47034	0.089334	0.99989
ZNF354B	0.25414	1.0447	0.042118	0.45892	0.29615	0.99989
SLC9C1	0.25413	1.6349	0.047716	0.47726	0.10206	0.99989
WRN	0.25406	0.8993	0.031445	0.42247	0.36849	0.99989
TAS2R60	0.25405	1.3791	0.061633	0.5093	0.16786	0.99989
C6orf62	0.25392	1.4336	0.061686	0.5095	0.15168	0.99989
FZD3	0.25384	1.5451	0.031549	0.42247	0.12231	0.99989
SEMG2	0.25367	1.3328	0.046565	0.47366	0.18261	0.99989
RBM46	0.2536	1.3966	0.029299	0.41556	0.16253	0.99989
FHL5	0.25357	1.9284	0.030607	0.42247	0.053803	0.99989
PM20D2	0.25329	1.1556	0.030817	0.42247	0.24785	0.99989
UBE2D4	0.25327	1.3248	0.062523	0.51244	0.18523	0.99989
AP3S1	0.25327	1.1918	0.062523	0.51244	0.23333	0.99989
MAP4K3	0.25319	1.4503	0.048763	0.48091	0.14697	0.99989
TMPRSS6	0.25288	1.7593	0.047559	0.47726	0.078535	0.99989
OR5H14	0.25281	0.68419	0.049286	0.48207	0.49385	0.99989
POLR1C	0.25279	1.0215	0.048187	0.47896	0.307	0.99989
C3orf17	0.25273	1.7263	0.049286	0.48207	0.084295	0.99989
ADAT1	0.25267	1.6845	0.062994	0.51298	0.092088	0.99989
CPA4	0.25259	2.0924	0.063046	0.51298	0.036398	0.99989
RNMT	0.25233	1.4942	0.063517	0.51541	0.13511	0.99989
AP4S1	0.25233	1.0281	0.031549	0.42247	0.30392	0.99989
CCDC109B	0.25227	1.6617	0.031131	0.42247	0.096567	0.99989
LIN7A	0.25219	1.2721	0.050385	0.48207	0.20334	0.99989
RBBP9	0.25188	1.9709	0.057971	0.49843	0.04873	0.99989
STX19	0.25183	1.1616	0.049966	0.48207	0.24541	0.99989
PROSER2	0.25174	1.8673	0.04599	0.47034	0.061861	0.99989
GRIP1	0.25159	1.1498	0.05096	0.48266	0.25021	0.99989
OR4M2	0.25138	1.143	0.064511	0.51603	0.25302	0.99989
VAC14	0.25135	1.5016	0.064511	0.51603	0.13319	0.99989
ATG7	0.25132	1.202	0.049704	0.48207	0.22935	0.99989
FBXO46	0.25123	1.0839	0.030084	0.41788	0.2784	0.99989
TRMT5	0.25103	1.3236	0.031131	0.42247	0.18562	0.99989
ZMYM5	0.25092	1.3287	0.032125	0.42257	0.18396	0.99989
CEP44	0.2508	1.2835	0.032125	0.42257	0.19931	0.99989
HP	0.25076	1.345	0.065034	0.51641	0.17863	0.99989
LRRN1	0.25053	1.7324	0.050542	0.48207	0.083202	0.99989
OR6C2	0.25044	1.4491	0.052163	0.48658	0.1473	0.99989
NXPE3	0.25041	0.7939	0.05164	0.48501	0.42725	0.99989
PRKAR2A	0.25039	1.3429	0.047193	0.47624	0.1793	0.99989
MFGE8	0.2503	1.0108	0.065505	0.51669	0.3121	0.99989
OSBPL8	0.25003	1.1236	0.05253	0.48856	0.26117	0.99989
ZNF830	0.24998	0.79617	0.050646	0.48207	0.42593	0.99989
CEACAM4	0.24995	1.6434	0.031183	0.42247	0.10031	0.99989
ENTHD1	0.24979	1.1649	0.050646	0.48207	0.24406	0.99989
UQCRC2	0.2497	1.8671	0.065871	0.51747	0.061892	0.99989
GNG11	0.24968	1.0987	0.065871	0.51747	0.2719	0.99989
SREK1IP1	0.24964	0.8028	0.065924	0.51765	0.42209	0.99989
BCAT1	0.2494	1.7676	0.052844	0.48959	0.077125	0.99989
CLECL1	0.24933	2.2271	0.049861	0.48207	0.025938	0.99989
SPDYC	0.24933	1.396	0.066238	0.5182	0.16271	0.99989
CNOT4	0.24922	1.2565	0.06629	0.5182	0.20894	0.99989
CLCN3	0.24918	1.377	0.032072	0.42247	0.16852	0.99989
APIP	0.24915	1.2438	0.033014	0.42751	0.21357	0.99989
AKR1C3	0.24909	1.1715	0.050646	0.48207	0.24138	0.99989
NR3C2	0.24905	1.2013	0.033119	0.4277	0.22962	0.99989
CT83	0.24896	0.58591	0.048449	0.47979	0.55793	0.99989
ZNF23	0.24887	0.91728	0.066761	0.5206	0.359	0.99989
COX7A2L	0.24868	1.3183	0.053053	0.49033	0.18741	0.99989
CSPP1	0.24863	1.9415	0.034218	0.42977	0.052199	0.99989
SEZ6L2	0.24855	1.8416	0.067389	0.52292	0.065527	0.99989
ZNF812	0.24852	1.3495	0.050489	0.48207	0.17719	0.99989
DEPDC5	0.24833	1.0237	0.052111	0.48633	0.30597	0.99989
STAU2	0.24815	1.6322	0.034741	0.42977	0.10265	0.99989
UBR2	0.24799	1.5459	0.052896	0.48959	0.12214	0.99989
PCID2	0.2479	1.1409	0.035002	0.43115	0.25391	0.99989
CARF	0.24789	1.1517	0.049286	0.48207	0.24945	0.99989
C14orf28	0.24777	0.91915	0.034008	0.42977	0.35802	0.99989
VIT	0.24774	0.78426	0.055407	0.49371	0.43289	0.99989
CNPY1	0.2477	1.4751	0.067912	0.52318	0.14019	0.99989
RNF115	0.24756	1.2454	0.068173	0.52371	0.21299	0.99989
ARL6	0.24752	1.3982	0.053785	0.49281	0.16205	0.99989
CWF19L1	0.24746	0.85286	0.033276	0.42857	0.39374	0.99989
BMX	0.24734	1.4704	0.049914	0.48207	0.14146	0.99989
GFRA1	0.24726	0.87469	0.036415	0.43781	0.38174	0.99989
CFL2	0.24722	0.7916	0.034113	0.42977	0.4286	0.99989
COPS2	0.24706	1.1312	0.068906	0.5246	0.25795	0.99989
FFAR3	0.247	1.9284	0.033014	0.42751	0.053801	0.99989
DSCC1	0.24697	0.99465	0.056506	0.49657	0.3199	0.99989
CTAGE1	0.24681	0.88244	0.069115	0.5246	0.37754	0.99989
PFDN6	0.24672	1.2445	0.053524	0.49206	0.21332	0.99989
CSTA	0.24669	1.3499	0.053628	0.49232	0.17704	0.99989
RPS9	0.24668	1.0344	0.055041	0.49371	0.30095	0.99989
ZNF70	0.24665	1.1848	0.059331	0.50133	0.23611	0.99989
DBX2	0.24652	1.4317	0.05546	0.49371	0.15223	0.99989
TUBE1	0.24645	1.8447	0.034479	0.42977	0.065088	0.99989
COX19	0.24644	1.3503	0.069011	0.5246	0.17693	0.99989
C7orf31	0.24641	1.2812	0.069482	0.52511	0.20011	0.99989
PARPBP	0.24617	1.1026	0.033904	0.42977	0.27021	0.99989
GALNT1	0.24607	1.4082	0.069795	0.52615	0.15908	0.99989
SYCP2	0.24601	1.4765	0.053419	0.49157	0.13982	0.99989
C16orf92	0.24593	0.96753	0.0699	0.52615	0.33328	0.99989
LEMD3	0.2459	1.7844	0.056192	0.49584	0.074353	0.99989
ZNF655	0.24565	1.3907	0.070109	0.52652	0.16432	0.99989
ZNF519	0.24532	1.0335	0.070633	0.52891	0.30135	0.99989
ATXN2	0.2453	0.93886	0.054099	0.49311	0.3478	0.99989
SLC4A10	0.24512	1.0045	0.057814	0.49842	0.31516	0.99989
SYF2	0.24508	0.40279	0.071103	0.52982	0.6871	0.99989
EBLN2	0.24491	1.4513	0.05839	0.49933	0.14669	0.99989
TPST1	0.24479	0.75889	0.071417	0.53072	0.44792	0.99989
LYRM5	0.24474	1.22	0.057291	0.49661	0.22245	0.99989
OR5AK2	0.24458	1.2471	0.071836	0.53153	0.21235	0.99989
GABRA4	0.24458	1.3175	0.036258	0.43781	0.18768	0.99989
HES7	0.24448	1.5278	0.033171	0.4278	0.12656	0.99989
CCP110	0.24436	0.90508	0.071888	0.53153	0.36542	0.99989
IMPA1	0.24407	1.494	0.038403	0.44893	0.13518	0.99989
GSG1	0.24401	1.9274	0.058285	0.49933	0.053935	0.99989
MRPS11	0.244	1.2166	0.059279	0.50133	0.22376	0.99989
ALDH6A1	0.24395	1.3614	0.035264	0.43233	0.1734	0.99989
CTSL	0.24393	1.579	0.053053	0.49033	0.11435	0.99989
CTSV	0.24388	1.1002	0.053105	0.49034	0.27122	0.99989
ZNF222	0.24383	1.2555	0.034322	0.42977	0.20931	0.99989
NRP2	0.2438	1.3059	0.060012	0.50307	0.19157	0.99989
REEP3	0.24375	1.4853	0.035839	0.43575	0.13746	0.99989
PHACTR1	0.24372	0.72952	0.072725	0.53359	0.46568	0.99989
ZNF577	0.24368	1.0725	0.056506	0.49657	0.28349	0.99989
GET4	0.2436	0.85925	0.072307	0.53277	0.3902	0.99989
C6orf229	0.24347	1.3744	0.053419	0.49157	0.1693	0.99989
OR10A7	0.24347	1.1578	0.05886	0.49933	0.24696	0.99989
ISOC2	0.24346	1.5927	0.057395	0.49661	0.11122	0.99989
MTFP1	0.24333	0.95927	0.056872	0.49657	0.33742	0.99989
UGP2	0.2433	1.0725	0.058442	0.49933	0.2835	0.99989
CBX7	0.24316	2.3116	0.057029	0.49661	0.020798	0.99989
DOCK11	0.2429	1.5604	0.05389	0.49306	0.11867	0.99989
ZNF846	0.24288	1.6523	0.05546	0.49371	0.098467	0.99989
CALM1	0.2428	1.737	0.036415	0.43781	0.082379	0.99989
NTN5	0.24274	1.7965	0.034688	0.42977	0.072415	0.99989
OR5D16	0.24259	1.3046	0.074243	0.53811	0.19201	0.99989
COMMD3-BMI1	0.24255	1.3899	0.057029	0.49661	0.16456	0.99989
ZNF586	0.24232	1.0265	0.058704	0.49933	0.30467	0.99989
SLC1A3	0.24228	1.4317	0.038403	0.44893	0.15224	0.99989
SYK	0.24218	1.331	0.041385	0.45892	0.18319	0.99989
CMIP	0.24217	1.2441	0.036363	0.43781	0.21346	0.99989
NDUFB6	0.24212	1.0128	0.043845	0.46281	0.31114	0.99989
CAPZA3	0.24208	1.1379	0.059855	0.50286	0.25515	0.99989
ZNF582	0.242	1.4509	0.058913	0.49933	0.14681	0.99989
ZNF814	0.24179	1.1078	0.058913	0.49933	0.26796	0.99989
AP2A2	0.24175	1.0846	0.0372	0.44079	0.2781	0.99989
SERPINA11	0.24167	1.2544	0.037095	0.43983	0.20971	0.99989
ABCA10	0.24166	1.5944	0.058651	0.49933	0.11084	0.99989
FAM217A	0.24166	1.1057	0.075498	0.54187	0.26884	0.99989
PSMD1	0.24165	1.7434	0.037252	0.44114	0.081268	0.99989
C12orf40	0.24162	0.83781	0.060482	0.50546	0.40214	0.99989
EDRF1	0.24157	1.4972	0.055093	0.49371	0.13433	0.99989
ZIC1	0.2415	1.4798	0.075708	0.54287	0.13892	0.99989
SLC25A13	0.24135	1.5511	0.075865	0.54287	0.12087	0.99989
TRIM14	0.2413	1.9804	0.041856	0.45892	0.04766	0.99989
IGF1R	0.24128	1.5266	0.075917	0.54304	0.12685	0.99989
TBC1D15	0.24119	1.404	0.061006	0.50783	0.16032	0.99989
ARHGAP33	0.24117	1.1975	0.036991	0.43975	0.2311	0.99989
TNFAIP8	0.2407	1.0724	0.076649	0.54478	0.28355	0.99989
EBLN1	0.24066	1.1192	0.058913	0.49933	0.26305	0.99989
MAP3K2	0.24048	0.93903	0.061372	0.50845	0.34772	0.99989
CTAGE5	0.24041	1.6979	0.040025	0.45536	0.089532	0.99989
LIPK	0.24037	1.4397	0.038717	0.45067	0.14995	0.99989
PCDHB4	0.24029	0.59993	0.055303	0.49371	0.54855	0.99989
CTAGE8	0.24023	1.2071	0.056768	0.49657	0.22741	0.99989
RWDD4	0.2402	1.2465	0.040182	0.45552	0.21257	0.99989
ZNF28	0.24015	1.1936	0.060012	0.50307	0.23263	0.99989
RBMY1D	0.23997	1.3067	0.057029	0.49661	0.19132	0.99989
CHM	0.23992	1.4957	0.056035	0.49584	0.13473	0.99989
MUM1L1	0.2399	1.5628	0.057343	0.49661	0.1181	0.99989
SSX4B	0.23986	1.8861	0.057029	0.49661	0.05928	0.99989
KCTD18	0.23977	1.1814	0.06404	0.51556	0.23743	0.99989
RSF1	0.23975	0.96027	0.077853	0.54585	0.33692	0.99989
ADGRG6	0.23974	1.1398	0.057186	0.49661	0.25439	0.99989
ATL1	0.23968	1.3422	0.038822	0.45085	0.17952	0.99989
FABP9	0.23944	1.4551	0.042118	0.45892	0.14564	0.99989
LYZ	0.23927	1.3427	0.062889	0.5128	0.17938	0.99989
RUVBL1	0.23922	1.009	0.062418	0.51244	0.31299	0.99989
CMTR2	0.23909	1.8054	0.057971	0.49843	0.071015	0.99989
C11orf74	0.23905	1.0718	0.040967	0.45889	0.28379	0.99989
KREMEN2	0.239	1.0227	0.078951	0.54933	0.30644	0.99989
NSDHL	0.23896	1.241	0.05886	0.49933	0.21461	0.99989
ERCC3	0.23885	1.2753	0.062889	0.5128	0.20222	0.99989
SLC6A2	0.23885	1.1291	0.079108	0.54942	0.25885	0.99989
DEFB126	0.23849	1.0008	0.071208	0.53019	0.31692	0.99989
DYRK1A	0.23835	1.6826	0.079893	0.54956	0.09245	0.99989
ARL14EPL	0.23835	1.2278	0.079893	0.54956	0.21953	0.99989
RPS17	0.23829	1.4804	0.041176	0.45889	0.13877	0.99989
RAET1G	0.23823	1.1151	0.041595	0.45892	0.26481	0.99989
MCF2L2	0.23821	1.3469	0.079998	0.54956	0.178	0.99989
CARHSP1	0.2382	1.7205	0.079998	0.54956	0.085343	0.99989
CHST5	0.23812	0.75719	0.08005	0.54956	0.44893	0.99989
POLR2D	0.23808	1.2457	0.063674	0.51541	0.21286	0.99989
SUPT20HL2	0.23803	1.6513	0.058913	0.49933	0.09868	0.99989
ZNF732	0.23796	1.7102	0.041176	0.45889	0.087236	0.99989
MTL5	0.23796	1.4544	0.08026	0.54956	0.14584	0.99989
COPS6	0.23784	0.5936	0.080364	0.54956	0.55278	0.99989
SPG7	0.23766	1.4254	0.041176	0.45889	0.15404	0.99989
CHCHD7	0.23765	1.5106	0.043949	0.46281	0.13089	0.99989
SORBS2	0.23762	1.0585	0.042013	0.45892	0.28981	0.99989
GPX8	0.23759	1.3441	0.080521	0.54956	0.17893	0.99989
ZNF486	0.2374	1.1346	0.06132	0.50845	0.25656	0.99989
ADGRL2	0.23738	1.1334	0.059488	0.50176	0.25705	0.99989
C9orf72	0.23721	1.4063	0.049652	0.48207	0.15962	0.99989
C7orf72	0.23721	1.3359	0.08094	0.54956	0.18159	0.99989
CCDC122	0.23714	1.2632	0.043269	0.46132	0.20651	0.99989
ATXN7	0.237	1.1417	0.064825	0.51603	0.25356	0.99989
ERO1L	0.23699	1.3331	0.041333	0.45892	0.18251	0.99989
CLEC1B	0.23694	1.6511	0.062104	0.51186	0.098725	0.99989
NUFIP2	0.23683	1.1232	0.059959	0.50307	0.26134	0.99989
SLCO4C1	0.23669	0.66451	0.08162	0.55101	0.50636	0.99989
S100A9	0.23665	0.67622	0.081672	0.55101	0.4989	0.99989
COG3	0.23661	1.4979	0.043792	0.46281	0.13415	0.99989
B2M	0.2366	2.0126	0.041176	0.45889	0.044152	0.99989
ATRX	0.23648	0.78992	0.058651	0.49933	0.42957	0.99989
PICK1	0.23641	1.6451	0.063622	0.51541	0.099949	0.99989
EFHC2	0.23629	0.99545	0.062471	0.51244	0.31952	0.99989
TTC17	0.23627	0.59492	0.043007	0.46025	0.5519	0.99989
HINFP	0.23622	1.4805	0.040444	0.4574	0.13875	0.99989
NPY1R	0.23621	1.2201	0.042536	0.45929	0.22241	0.99989
ZNF232	0.23621	1.1791	0.039816	0.4546	0.23835	0.99989
KRR1	0.2362	1.5825	0.065871	0.51747	0.11353	0.99989
ZFAND1	0.23616	1.6707	0.044577	0.46507	0.094785	0.99989
ANKLE2	0.23607	1.4301	0.042327	0.45892	0.1527	0.99989
RPRD1A	0.23605	0.97376	0.082352	0.55306	0.33018	0.99989
CCDC171	0.23601	1.6227	0.05096	0.48266	0.10466	0.99989
SULT6B1	0.23598	1.392	0.067546	0.52304	0.16394	0.99989
NAT2	0.23592	1.5009	0.046251	0.47197	0.13338	0.99989
AMOTL1	0.23582	1.3366	0.066185	0.5182	0.18136	0.99989
ZNF667	0.2357	1.3059	0.065348	0.51669	0.19159	0.99989
UXT	0.23529	1.0865	0.060325	0.5046	0.27728	0.99989
FAM132A	0.23524	1.4908	0.08366	0.55831	0.136	0.99989
TOMM70A	0.23521	0.82921	0.06629	0.5182	0.40699	0.99989
ZBTB9	0.23517	0.83266	0.065505	0.51669	0.40504	0.99989
ALDH5A1	0.23515	1.6065	0.083817	0.55894	0.10817	0.99989
ZNF844	0.23509	1.382	0.063569	0.51541	0.16698	0.99989
FBXO36	0.23493	1.5071	0.042798	0.45929	0.1318	0.99989
C11orf31	0.23472	0.67482	0.084288	0.55894	0.49979	0.99989
NAP1L2	0.23471	1.56	0.062418	0.51244	0.11875	0.99989
SFXN3	0.23467	1.3839	0.043321	0.46132	0.16639	0.99989
SLTM	0.23459	1.255	0.084445	0.55894	0.20946	0.99989
SSX7	0.23456	1.6437	0.084445	0.55894	0.10025	0.99989
STATH	0.23444	1.3226	0.044472	0.46499	0.18597	0.99989
IGSF3	0.23428	1.2808	0.04374	0.46281	0.20027	0.99989
ALKBH1	0.23422	0.83806	0.043374	0.46132	0.402	0.99989
PRDX4	0.2342	1.8246	0.062732	0.5128	0.068055	0.99989
C17orf82	0.23415	1.2632	0.06561	0.51669	0.20651	0.99989
PAPOLG	0.23414	2.1199	0.067441	0.52292	0.034011	0.99989
SH3BP1	0.23405	1.7513	0.065767	0.51747	0.079894	0.99989
CCDC8	0.23393	1.2518	0.042118	0.45892	0.21062	0.99989
VPS41	0.2339	1.1317	0.085439	0.56081	0.25775	0.99989
MZT1	0.23388	1.5793	0.045885	0.47034	0.11427	0.99989
KPNA1	0.23384	1.3298	0.066604	0.5198	0.18358	0.99989
CT45A1	0.23378	1.4266	0.1714	0.67539	0.15369	0.99989
TMEM167A	0.23376	0.84914	0.085701	0.56081	0.3958	0.99989
CSTF1	0.23345	1.2931	0.065871	0.51747	0.19597	0.99989
CCDC137	0.23334	1.4025	0.065401	0.51669	0.16077	0.99989
EXT1	0.23326	1.0796	0.075498	0.54187	0.28032	0.99989
CDKN2C	0.23324	1.5687	0.017789	0.34985	0.11671	0.99989
UGT2A3	0.23323	1.7312	0.045466	0.46948	0.08341	0.99989
FN3KRP	0.23316	1.4118	0.065557	0.51669	0.15801	0.99989
SOX5	0.23314	1.3706	0.069011	0.5246	0.17049	0.99989
CCNT1	0.2331	1.2004	0.069168	0.5246	0.22999	0.99989
LOC101928436	0.23306	1.002	0.063726	0.51541	0.31632	0.99989
SEPTIN3	0.23305	1.9192	0.063779	0.51541	0.054964	0.99989
EGFL6	0.23293	1.3534	0.06404	0.51556	0.17593	0.99989
OR5M1	0.23278	1.0482	0.086957	0.56084	0.29453	0.99989
RSPH14	0.23268	0.9058	0.064197	0.51576	0.36504	0.99989
MRPL15	0.23263	1.612	0.047769	0.47726	0.10697	0.99989
ZBBX	0.23259	1.0847	0.087061	0.56084	0.27805	0.99989
ZC2HC1B	0.23255	2.0079	0.04599	0.47034	0.044656	0.99989
CLEC5A	0.23241	0.82559	0.087218	0.56099	0.40903	0.99989
SLC39A2	0.23221	1.4809	0.044943	0.46584	0.13863	0.99989
PDE3B	0.23207	1.2023	0.046199	0.47169	0.22927	0.99989
ZNF18	0.23205	1.5812	0.04442	0.4647	0.11383	0.99989
FRS2	0.23179	0.1663	0.070737	0.52891	0.86792	0.99989
ZSWIM2	0.23165	1.2659	0.072935	0.5343	0.20554	0.99989
VPS29	0.23157	1.6657	0.068121	0.52352	0.09577	0.99989
FBXO9	0.23155	1.248	0.069168	0.5246	0.21204	0.99989
NPIPB3	0.23138	1.0387	0.065505	0.51669	0.29893	0.99989
ABCC10	0.23138	1.3215	0.069377	0.52473	0.18632	0.99989
OR52N1	0.23131	2.1512	0.020039	0.362	0.031458	0.99989
HDHD2	0.23129	1.3419	0.088683	0.56401	0.17964	0.99989
HFM1	0.23113	1.2045	0.046984	0.47538	0.22839	0.99989
SLC2A11	0.23078	1.0946	0.076702	0.54478	0.27367	0.99989
ADH5	0.2306	1.326	0.047298	0.47654	0.18484	0.99989
FKBP11	0.23057	1.7194	0.072254	0.53277	0.085544	0.99989
MGAM2	0.23036	1.1182	0.06629	0.5182	0.26347	0.99989
KLHL33	0.23035	1.585	0.047088	0.47594	0.11296	0.99989
RHNO1	0.23031	1.3374	0.074243	0.53811	0.18108	0.99989
SLC22A15	0.23026	1.2857	0.047088	0.47594	0.19854	0.99989
OR52I2	0.23022	1.4281	0.046984	0.47538	0.15327	0.99989
UBE2D1	0.2301	1.5735	0.047141	0.47596	0.11561	0.99989
CITED4	0.22998	0.95907	0.090357	0.5653	0.33752	0.99989
MPC1	0.22997	0.89665	0.07351	0.536	0.36991	0.99989
NCBP1	0.22995	1.8073	0.05185	0.48555	0.070714	0.99989
TTC30A	0.22989	1.2708	0.073562	0.536	0.20379	0.99989
ZNF654	0.22975	1.6006	0.074347	0.53826	0.10946	0.99989
ATXN2L	0.2297	1.1808	0.090724	0.5663	0.23769	0.99989
TRAPPC8	0.2297	1.189	0.090724	0.5663	0.23444	0.99989
GMNC	0.22955	0.95925	0.089259	0.56411	0.33743	0.99989
HERPUD2	0.22951	1.0138	0.091247	0.56699	0.31067	0.99989
RBBP6	0.22936	1.0664	0.091561	0.56699	0.28624	0.99989
COLEC10	0.22931	1.2736	0.080469	0.54956	0.2028	0.99989
ACAD11	0.22928	1.1199	0.091561	0.56699	0.26276	0.99989
AKAP7	0.22928	1.4025	0.048867	0.48144	0.16076	0.99989
OR5D13	0.22919	0.98617	0.091613	0.56699	0.32405	0.99989
USP28	0.22919	1.6043	0.091613	0.56699	0.10865	0.99989
LY96	0.22918	1.5194	0.05096	0.48266	0.12866	0.99989
SBNO1	0.22908	1.2553	0.071051	0.52982	0.20938	0.99989
CDC23	0.22903	0.95579	0.066604	0.5198	0.33918	0.99989
DYNLT1	0.22893	1.3419	0.072725	0.53359	0.17963	0.99989
BEND2	0.22891	1.7825	0.068069	0.52333	0.074668	0.99989
MBNL2	0.22884	0.68775	0.05096	0.48266	0.49161	0.99989
LRRC34	0.22881	1.0144	0.092136	0.5682	0.3104	0.99989
SPC24	0.22872	0.97546	0.0699	0.52615	0.32933	0.99989
F2RL1	0.22847	1.3781	0.092398	0.56913	0.16818	0.99989
TBCA	0.22842	0.60946	0.092555	0.56986	0.54222	0.99989
RAD54B	0.22842	1.2661	0.078114	0.54658	0.20546	0.99989
OR8S1	0.22833	1.706	0.075237	0.54182	0.08801	0.99989
OR2A14	0.2281	1.3452	0.092973	0.57028	0.17856	0.99989
NOP10	0.22771	1.5482	0.050332	0.48207	0.12158	0.99989
ENPEP	0.22747	0.82228	0.049966	0.48207	0.41092	0.99989
ATP5H	0.22724	0.6318	0.073562	0.536	0.52752	0.99989
DRAM2	0.22712	0.98392	0.049704	0.48207	0.32515	0.99989
FMR1	0.2271	1.3143	0.070005	0.52615	0.18874	0.99989
PIK3C2G	0.22669	1.1661	0.076859	0.54488	0.24355	0.99989
FAM104B	0.22651	1.4914	0.069952	0.52615	0.13586	0.99989
RPUSD2	0.22646	1.2647	0.04939	0.48207	0.20599	0.99989
PCDHGA2	0.22645	1.3691	0.069482	0.52511	0.17098	0.99989
ADGRL4	0.2264	1.4471	0.070737	0.52891	0.14787	0.99989
TNMD	0.22638	1.4392	0.071156	0.53001	0.1501	0.99989
STX5	0.22635	1.3037	0.095694	0.57825	0.19233	0.99989
ITGAE	0.22635	1.7272	0.050018	0.48207	0.084141	0.99989
ADAMTS12	0.22634	1.1484	0.052111	0.48633	0.25079	0.99989
CRLS1	0.2263	0.57861	0.087218	0.56099	0.56285	0.99989
UGDH	0.22627	1.4593	0.050542	0.48207	0.14449	0.99989
ERP44	0.22622	1.6118	0.055041	0.49371	0.107	0.99989
CCT6B	0.22622	0.7763	0.075341	0.54187	0.43757	0.99989
SH3TC2	0.22609	1.1758	0.069848	0.52615	0.23967	0.99989
TEFM	0.22609	1.7833	0.075498	0.54187	0.074536	0.99989
FLRT3	0.22601	1.389	0.087584	0.56099	0.16485	0.99989
DMKN	0.2255	1.3799	0.050385	0.48207	0.16763	0.99989
SPIC	0.22543	0.81018	0.078219	0.54658	0.41784	0.99989
POP1	0.22539	1.9553	0.081934	0.5518	0.050544	0.99989
MTMR1	0.22529	1.5319	0.073092	0.53484	0.12554	0.99989
SPCS2	0.22527	1.0614	0.097787	0.58062	0.2885	0.99989
CCT2	0.22526	1.4334	0.079265	0.54956	0.15175	0.99989
CCDC62	0.22518	1.0615	0.075969	0.54321	0.28845	0.99989
MICALCL	0.22515	1.5073	0.05253	0.48856	0.13173	0.99989
KPNA4	0.22514	0.91304	0.097891	0.58075	0.36122	0.99989
XAGE1E	0.22514	1.5758	0.072307	0.53277	0.11507	0.99989
EI24	0.22509	1.045	0.052268	0.48708	0.29604	0.99989
EPPIN	0.22507	1.3539	0.075865	0.54287	0.17577	0.99989
ARHGAP19	0.22501	0.52645	0.051954	0.48581	0.59858	0.99989
UVRAG	0.22496	1.1475	0.098101	0.58075	0.25116	0.99989
MAGED4	0.2249	0.97895	0.072725	0.53359	0.3276	0.99989
TBC1D3	0.22488	1.1954	0.072725	0.53359	0.23194	0.99989
ATP2A3	0.22488	1.3662	0.051588	0.48501	0.17187	0.99989
SLC25A52	0.2247	1.6114	0.098729	0.58169	0.10709	0.99989
OR11A1	0.22458	1.1755	0.09899	0.58197	0.23979	0.99989
TAS2R4	0.22457	1.3013	0.09899	0.58197	0.19315	0.99989
OR5AN1	0.22455	1.483	0.054884	0.49371	0.13808	0.99989
TECTA	0.22442	1.265	0.049129	0.48207	0.20587	0.99989
ZNF146	0.2243	1.7172	0.05164	0.48501	0.085939	0.99989
GABRB2	0.22404	1.2895	0.072202	0.53277	0.19723	0.99989
TCTEX1D2	0.2239	0.96867	0.099775	0.58272	0.33271	0.99989
ZNF878	0.22389	1.0517	0.076283	0.54342	0.29294	0.99989
RPGRIP1L	0.22384	0.92036	0.099984	0.5828	0.35738	0.99989
SLC30A5	0.22376	0.80576	0.10009	0.58288	0.42038	0.99989
ZNF716	0.22372	1.0827	0.10019	0.58328	0.27896	0.99989
PBX1	0.2236	0.91273	0.1004	0.58328	0.36139	0.99989
TCEAL7	0.22355	1.6118	0.074818	0.54044	0.10701	0.99989
STEAP1B	0.22349	0.88419	0.1004	0.58328	0.3766	0.99989
TPRN	0.22338	0.93746	0.10061	0.58343	0.34852	0.99989
SVEP1	0.22331	1.2829	0.053838	0.49282	0.19952	0.99989
TBL1Y	0.2233	1.4305	0.032753	0.42682	0.15256	0.99989
KLRC1	0.22327	1.2338	0.077382	0.54539	0.21727	0.99989
PSMD2	0.2232	1.1219	0.10077	0.58359	0.26191	0.99989
GDF15	0.22319	1.2636	0.076911	0.54505	0.20637	0.99989
MXRA5	0.22315	1.4083	0.07508	0.5411	0.15905	0.99989
GAST	0.22314	1.2623	0.078951	0.54933	0.20686	0.99989
RARS	0.22302	1.0467	0.074557	0.53916	0.29526	0.99989
PTH2	0.22297	1.0657	0.051797	0.48555	0.28655	0.99989
EXOC1	0.22294	1.0833	0.054884	0.49371	0.27868	0.99989
PACRG	0.22292	0.82226	0.082352	0.55306	0.41093	0.99989
C3orf14	0.22292	1.2551	0.081097	0.54984	0.20945	0.99989
SSX2	0.22282	2.2896	0.075394	0.54187	0.022046	0.99989
GPR107	0.22276	0.93576	0.10187	0.58733	0.3494	0.99989
ATXN3	0.22273	1.2812	0.053419	0.49157	0.20014	0.99989
OR5F1	0.22261	1.6016	0.10218	0.58751	0.10925	0.99989
NEU3	0.22257	1.1082	0.10223	0.58751	0.2678	0.99989
UBLCP1	0.2225	1.3085	0.07419	0.53811	0.1907	0.99989
SLC25A27	0.22249	1.5618	0.080521	0.54956	0.11833	0.99989
RTN4R	0.22243	1.7723	0.033171	0.4278	0.076339	0.99989
TIAL1	0.22238	1.6122	0.058651	0.49933	0.10691	0.99989
OR2AT4	0.22234	0.52198	0.10265	0.58751	0.60169	0.99989
SMG9	0.22228	1.8676	0.052896	0.48959	0.06182	0.99989
TAS2R42	0.22227	1.0547	0.078899	0.54933	0.29156	0.99989
ZNF354C	0.22224	1.2398	0.073196	0.53499	0.21507	0.99989
ALAS1	0.22218	1.6122	0.080887	0.54956	0.10692	0.99989
SLC39A10	0.22202	1.0511	0.085439	0.56081	0.29324	0.99989
IL7	0.22201	1.7811	0.058023	0.49843	0.074893	0.99989
PYDC1	0.22198	1.4864	0.10307	0.58753	0.13717	0.99989
NDUFS6	0.22194	1.1324	0.10307	0.58753	0.25748	0.99989
ODF2L	0.22181	1.3234	0.055303	0.49371	0.18569	0.99989
SCEL	0.2218	0.19896	0.057186	0.49661	0.8423	0.99989
DOPEY1	0.22163	1.7453	0.05614	0.49584	0.080925	0.99989
EXOSC8	0.22142	1.4427	0.057448	0.49661	0.14911	0.99989
TFDP2	0.22138	1.0192	0.10396	0.58778	0.30811	0.99989
U2SURP	0.22134	1.0258	0.10407	0.58778	0.305	0.99989
SKAP2	0.22132	0.91958	0.10407	0.58778	0.35779	0.99989
TCHP	0.22131	1.1969	0.080835	0.54956	0.23135	0.99989
ESYT2	0.22127	1.1661	0.10412	0.58778	0.24357	0.99989
TMCO2	0.22118	0.99485	0.10422	0.58778	0.31981	0.99989
ZNF404	0.22115	0.85266	0.053524	0.49206	0.39385	0.99989
ARMC7	0.22086	1.1926	0.081672	0.55101	0.23304	0.99989
MX2	0.22086	0.90241	0.10469	0.58877	0.36684	0.99989
WAC	0.22078	1.0926	0.081097	0.54984	0.27457	0.99989
FAM129A	0.22076	0.9535	0.1048	0.58877	0.34034	0.99989
IL18	0.22073	0.7332	0.1048	0.58877	0.46344	0.99989
LRP2BP	0.22069	1.5913	0.057291	0.49661	0.11153	0.99989
PRDM6	0.22069	1.358	0.076963	0.54519	0.17447	0.99989
STRIP2	0.22068	1.5434	0.078062	0.54658	0.12274	0.99989
OR52H1	0.22067	1.0947	0.055407	0.49371	0.27363	0.99989
SUV39H1	0.22057	1.0668	0.076702	0.54478	0.28606	0.99989
PROS1	0.22039	1.603	0.084445	0.55894	0.10894	0.99989
CRYBA4	0.22031	1.1405	0.082352	0.55306	0.25409	0.99989
PCMTD1	0.22025	2.02	0.060012	0.50307	0.043386	0.99989
EPPIN-WFDC6	0.22019	0.82992	0.078899	0.54933	0.40658	0.99989
KIAA0355	0.22015	1.1535	0.055303	0.49371	0.24872	0.99989
MARK2	0.22015	0.94864	0.106	0.59046	0.3428	0.99989
ETS2	0.22001	1.1216	0.10621	0.59046	0.26204	0.99989
AMY1C	0.21996	0.86467	0.079108	0.54942	0.38722	0.99989
NGRN	0.21996	1.2775	0.10621	0.59046	0.20144	0.99989
SHISA6	0.21988	1.0062	0.055303	0.49371	0.31434	0.99989
ATP6V1F	0.21985	1.1607	0.10663	0.59219	0.24575	0.99989
CCDC64	0.21984	1.1337	0.082719	0.55415	0.25694	0.99989
RANBP3L	0.21983	1.5336	0.058651	0.49933	0.12513	0.99989
ZNF549	0.21982	1.1595	0.084184	0.55894	0.24626	0.99989
OR10K1	0.2198	1.4727	0.10679	0.59219	0.14084	0.99989
MAP3K15	0.21969	1.6211	0.079841	0.54956	0.105	0.99989
NPHP3	0.21964	1.1331	0.107	0.59219	0.25717	0.99989
PRSS8	0.21958	1.5734	0.10705	0.59219	0.11562	0.99989
HSPA9	0.21942	0.85602	0.078271	0.54658	0.39199	0.99989
ELMOD1	0.21942	0.94318	0.10731	0.59257	0.34559	0.99989
FOXI2	0.21941	1.5435	0.034008	0.42977	0.12272	0.99989
GEMIN6	0.21924	0.66795	0.085858	0.56081	0.50417	0.99989
CCDC172	0.21914	1.2304	0.061424	0.50845	0.21855	0.99989
VPS4B	0.21914	0.89726	0.10752	0.59257	0.36958	0.99989
HSPBAP1	0.21911	1.5398	0.086119	0.56081	0.12361	0.99989
ZNF334	0.21909	1.4339	0.083556	0.5582	0.1516	0.99989
SIRPD	0.21904	1.4217	0.097368	0.58062	0.15511	0.99989
OMG	0.21887	1.5275	0.08455	0.55894	0.12663	0.99989
IFI16	0.21879	0.97524	0.10809	0.59419	0.32944	0.99989
RGS21	0.21876	0.98918	0.1082	0.59437	0.32257	0.99989
NSMCE2	0.21866	0.7014	0.089206	0.56401	0.48305	0.99989
PREX2	0.2186	1.901	0.060953	0.50783	0.057304	0.99989
PPAPDC1A	0.21858	1.0855	0.062157	0.51207	0.2777	0.99989
RASD1	0.21851	1.1154	0.055407	0.49371	0.26469	0.99989
DSC2	0.21833	0.92764	0.10904	0.59475	0.35359	0.99989
ZNF112	0.21831	1.4102	0.08094	0.54956	0.15848	0.99989
LGR4	0.21807	1.0479	0.059541	0.50176	0.29468	0.99989
ZSCAN4	0.21806	1.4542	0.086695	0.56081	0.14589	0.99989
ASIP	0.21803	0.47305	0.088526	0.56344	0.63618	0.99989
XKR3	0.21799	1.0876	0.036415	0.43781	0.27677	0.99989
ZNF347	0.21787	0.89715	0.088003	0.56217	0.36964	0.99989
CELSR1	0.21755	1.1325	0.086276	0.56081	0.25741	0.99989
GIT2	0.21749	1.4124	0.085701	0.56081	0.15784	0.99989
ZNF638	0.21747	1.0526	0.08884	0.56401	0.29251	0.99989
UROS	0.21746	1.506	0.063046	0.51298	0.13206	0.99989
WISP3	0.21735	1.7711	0.060116	0.50329	0.07654	0.99989
OR8U1	0.21728	0.82031	0.11149	0.59865	0.41204	0.99989
USP53	0.21728	1.1713	0.061476	0.50866	0.24146	0.99989
CCDC102A	0.21724	0.87083	0.11149	0.59865	0.38385	0.99989
SLC25A17	0.21721	1.0145	0.086747	0.56081	0.31036	0.99989
ZNF501	0.21713	1.3269	0.088108	0.56246	0.18453	0.99989
OXCT1	0.21711	2.0821	0.11155	0.59865	0.037333	0.99989
KIAA0825	0.21708	1.5693	0.11176	0.59899	0.11657	0.99989
C1orf105	0.21699	0.90284	0.11207	0.59966	0.36661	0.99989
SLC36A4	0.21693	1.186	0.089677	0.56456	0.23564	0.99989
TMEM114	0.21689	0.86155	0.11238	0.60017	0.38894	0.99989
FAM178A	0.21679	1.1101	0.059802	0.50286	0.26694	0.99989
UTS2B	0.21674	0.9255	0.083032	0.55548	0.35471	0.99989
GPR180	0.21667	0.89913	0.062732	0.5128	0.36858	0.99989
LOC728485	0.21654	1.0656	0.083556	0.5582	0.2866	0.99989
MAZ	0.21645	1.5854	0.11306	0.60067	0.11288	0.99989
ELL2	0.21645	1.0938	0.11306	0.60067	0.27404	0.99989
SULT1A4	0.21643	1.0386	0.11306	0.60067	0.29901	0.99989
TCP11L1	0.21641	1.2724	0.061372	0.50845	0.20324	0.99989
OR4A5	0.21639	1.0949	0.11317	0.60067	0.27357	0.99989
MSANTD4	0.21633	1.2709	0.11354	0.60194	0.20377	0.99989
CD52	0.21625	1.2687	0.1138	0.60216	0.20454	0.99989
EFHB	0.21622	1.0882	0.088788	0.56401	0.27649	0.99989
NBPF3	0.21619	0.95779	0.11395	0.60216	0.33817	0.99989
CRYZL1	0.21618	0.99165	0.11395	0.60216	0.32137	0.99989
GPLD1	0.21603	1.407	0.11453	0.60283	0.15944	0.99989
ZUFSP	0.21601	1.1259	0.061633	0.5093	0.2602	0.99989
HSD17B11	0.21593	1.1356	0.062732	0.5128	0.25611	0.99989
INTS9	0.2159	1.8442	0.063569	0.51541	0.06515	0.99989
CENPB	0.21575	0.14863	0.10339	0.58778	0.88184	0.99989
RFPL4AL1	0.2156	1.2246	0.084445	0.55894	0.22072	0.99989
CASK	0.21556	1.732	0.087061	0.56084	0.083268	0.99989
UBTFL1	0.2155	1.4813	0.091822	0.56718	0.13852	0.99989
HSPB11	0.21549	0.91125	0.11526	0.60283	0.36216	0.99989
PTPRC	0.21527	0.84819	0.11552	0.60283	0.39633	0.99989
FAM76B	0.21512	1.1287	0.092189	0.5682	0.25902	0.99989
ARL14	0.21506	0.83127	0.11579	0.60283	0.40582	0.99989
CTSF	0.21491	1.4786	0.11594	0.60316	0.13924	0.99989
NDUFB8	0.21488	0.80707	0.061633	0.5093	0.41963	0.99989
HPS1	0.21472	1.5117	0.061843	0.50992	0.1306	0.99989
PRRT2	0.21467	0.7221	0.11631	0.60336	0.47023	0.99989
SPAG6	0.21466	1.3419	0.089206	0.56401	0.17963	0.99989
TIMM8B	0.21458	1.3221	0.11647	0.60336	0.18614	0.99989
CAMK2D	0.21458	0.94964	0.062523	0.51244	0.34229	0.99989
MED31	0.21433	1.6286	0.059331	0.50133	0.1034	0.99989
PTPN1	0.21428	1.5584	0.089677	0.56456	0.11914	0.99989
CRISP3	0.21417	1.5674	0.091561	0.56699	0.11701	0.99989
ACTR8	0.21414	1.0972	0.091561	0.56699	0.27257	0.99989
KRTAP20-3	0.21413	1.1438	0.1173	0.60458	0.25271	0.99989
UGT2B15	0.21411	1.6975	0.063936	0.51556	0.089603	0.99989
HTR2C	0.21407	1.1087	0.087061	0.56084	0.26754	0.99989
SIGLEC11	0.21404	1.3054	0.09109	0.56699	0.19175	0.99989
PCDH7	0.21403	1.2045	0.063046	0.51298	0.22842	0.99989
LRRC72	0.21401	1.4878	0.11762	0.605	0.13679	0.99989
WDR45B	0.21396	1.4212	0.086852	0.56081	0.15525	0.99989
MRRF	0.21377	1.1587	0.11793	0.60526	0.24657	0.99989
ZNF124	0.21375	1.5067	0.11793	0.60526	0.13189	0.99989
VPS36	0.21365	1.278	0.065034	0.51641	0.20124	0.99989
ZNF674	0.21359	0.67084	0.085701	0.56081	0.50232	0.99989
TCP1	0.21347	1.3071	0.092816	0.57028	0.19118	0.99989
EIF3M	0.21333	1.3435	0.064511	0.51603	0.1791	0.99989
OSM	0.21326	1.3122	0.091822	0.56718	0.18945	0.99989
AFF1	0.21324	1.6052	0.064825	0.51603	0.10846	0.99989
BPHL	0.21306	1.1457	0.11898	0.60881	0.25192	0.99989
HDDC2	0.21303	1.183	0.064825	0.51603	0.23682	0.99989
PDGFC	0.21299	0.92374	0.064406	0.51603	0.35562	0.99989
SMN1	0.21298	1.3403	0.11919	0.60881	0.18015	0.99989
OR9G4	0.21296	1.3702	0.11924	0.60881	0.17063	0.99989
SUCNR1	0.21293	1.1317	0.11924	0.60881	0.25777	0.99989
PSEN1	0.21293	1.3698	0.062941	0.51298	0.17076	0.99989
SFMBT2	0.21288	1.182	0.091561	0.56699	0.23723	0.99989
NSMAF	0.21285	1.4228	0.066604	0.5198	0.15481	0.99989
GPR75-ASB3	0.21283	0.91961	0.094595	0.57525	0.35778	0.99989
HMGN5	0.21283	1.3381	0.087061	0.56084	0.18087	0.99989
MIF	0.2127	1.1968	0.10244	0.58751	0.2314	0.99989
YIPF4	0.21263	1.2007	0.098101	0.58075	0.22987	0.99989
TEC	0.21263	1.6828	0.065348	0.51669	0.092422	0.99989
PABPN1	0.21262	1.0986	0.063465	0.51529	0.27193	0.99989
AKAP11	0.21249	0.85641	0.066238	0.5182	0.39177	0.99989
ELP3	0.21242	1.276	0.067179	0.52195	0.20197	0.99989
SYNM	0.21238	0.94065	0.12002	0.60881	0.34688	0.99989
SOX21	0.21236	1.6911	0.06697	0.52138	0.090808	0.99989
SHOC2	0.21228	1.1912	0.068435	0.5246	0.23358	0.99989
NFKB1	0.21227	1.5985	0.065034	0.51641	0.10994	0.99989
STAT3	0.2122	0.86078	0.092973	0.57028	0.38936	0.99989
YTHDC1	0.21216	1.3657	0.066918	0.52138	0.17204	0.99989
AGR3	0.21208	0.89203	0.12096	0.61116	0.37238	0.99989
DEFB115	0.21204	1.2722	0.097368	0.58062	0.20331	0.99989
AMER2	0.21202	1.022	0.089206	0.56401	0.30678	0.99989
PI15	0.21199	1.4075	0.067703	0.52304	0.15927	0.99989
NOMO2	0.21191	1.2649	0.12149	0.61238	0.20589	0.99989
LYRM7	0.2119	1.0686	0.088003	0.56217	0.28523	0.99989
DEFB107A	0.21189	1.247	0.089468	0.56456	0.21239	0.99989
DYRK4	0.21179	1.5126	0.09967	0.58272	0.13039	0.99989
KRTAP20-2	0.21179	1.7962	0.1217	0.61259	0.072464	0.99989
ZNF622	0.21171	2.5301	0.064302	0.51595	0.011404	0.99989
KAT7	0.21171	0.33157	0.093863	0.57335	0.74022	0.99989
PVALB	0.2117	1.0791	0.094229	0.57448	0.28052	0.99989
UTP15	0.2117	0.82754	0.12206	0.61314	0.40793	0.99989
IP6K2	0.2117	1.1209	0.089677	0.56456	0.26232	0.99989
DDX24	0.21162	1.5126	0.06472	0.51603	0.13039	0.99989
HIST1H4F	0.2116	1.3155	0.12222	0.61361	0.18835	0.99989
ROMO1	0.21152	1.0742	0.098153	0.58075	0.28274	0.99989
SAV1	0.21151	0.23452	0.064773	0.51603	0.81458	0.99989
OR5T2	0.21151	0.87609	0.12238	0.61391	0.38098	0.99989
MAPK8	0.2115	1.2411	0.065348	0.51669	0.21457	0.99989
DGKH	0.21148	1.1959	0.067546	0.52304	0.23173	0.99989
IRF1	0.21146	0.41139	0.088526	0.56344	0.68079	0.99989
UBD	0.21134	0.94375	0.12274	0.61478	0.3453	0.99989
CMC2	0.21131	1.4182	0.064093	0.51556	0.15614	0.99989
SGCZ	0.21129	1.1698	0.068383	0.5246	0.24208	0.99989
ZNF510	0.21129	1.209	0.070057	0.52634	0.22667	0.99989
BCL7C	0.21114	1.2598	0.12337	0.61631	0.20776	0.99989
TRPM7	0.21098	0.77812	0.12363	0.61653	0.4365	0.99989
CHRNA5	0.21095	1.4749	0.065034	0.51641	0.14023	0.99989
BCKDK	0.21094	1.0586	0.12374	0.61653	0.28977	0.99989
ZNF639	0.21084	1.0379	0.12426	0.61818	0.29933	0.99989
ERLEC1	0.21081	1.3674	0.098048	0.58075	0.17149	0.99989
TMEM202	0.21075	1.0224	0.12437	0.61818	0.30661	0.99989
OMD	0.21059	1.5667	0.071836	0.53153	0.11718	0.99989
MPHOSPH6	0.21054	1.2212	0.063779	0.51541	0.22203	0.99989
RGS7BP	0.21047	1.3099	0.12505	0.61863	0.19023	0.99989
MRPL33	0.21039	0.85688	0.098467	0.58099	0.39151	0.99989
CCDC39	0.21038	1.0735	0.1251	0.61863	0.28305	0.99989
SSBP2	0.21036	1.3064	0.12515	0.61873	0.19141	0.99989
WDR7	0.21032	1.7922	0.12536	0.6196	0.073094	0.99989
ADAD1	0.2103	1.2629	0.06629	0.5182	0.20662	0.99989
ZNF514	0.21026	1.3129	0.10223	0.58751	0.18922	0.99989
MNS1	0.2101	1.2456	0.12567	0.61997	0.2129	0.99989
COG2	0.21008	0.96084	0.12573	0.61997	0.33663	0.99989
IQUB	0.20982	1.1392	0.12641	0.6201	0.25461	0.99989
ASCL4	0.2098	1.1072	0.096845	0.57966	0.26819	0.99989
OR13C3	0.2097	2.0024	0.06765	0.52304	0.045244	0.99989
KIAA0922	0.20955	1.2679	0.065557	0.51669	0.20484	0.99989
C20orf194	0.20951	1.1036	0.1151	0.60283	0.26977	0.99989
SPATA31D3	0.2094	1.5806	0.092816	0.57028	0.11397	0.99989
BMP1	0.20933	0.34796	0.0699	0.52615	0.72787	0.99989
NXPH1	0.2093	1.1422	0.12735	0.62187	0.25337	0.99989
MAML1	0.20929	1.1846	0.089886	0.56457	0.23617	0.99989
OR52N4	0.20929	1.4061	0.06697	0.52138	0.1597	0.99989
JADE3	0.20928	1.5021	0.092921	0.57028	0.13307	0.99989
SULT1E1	0.20924	0.93417	0.068958	0.5246	0.35022	0.99989
SNX31	0.20924	1.225	0.10579	0.59046	0.22059	0.99989
PRPS1	0.20919	0.70394	0.093549	0.57179	0.48147	0.99989
MSH4	0.20917	1.5533	0.069848	0.52615	0.12036	0.99989
MS4A13	0.20915	1.4226	0.07058	0.52881	0.15484	0.99989
LRRN3	0.20907	0.83872	0.12792	0.62325	0.40163	0.99989
IL22	0.20906	0.9282	0.10229	0.58751	0.3533	0.99989
GTSF1	0.20898	1.3326	0.10244	0.58751	0.18266	0.99989
SAAL1	0.20896	0.9188	0.06854	0.5246	0.3582	0.99989
FAAH2	0.20891	0.58686	0.092607	0.56986	0.5573	0.99989
LOC200726	0.20888	1.4052	0.1048	0.58877	0.15995	0.99989
C6	0.20881	0.51863	0.1285	0.6243	0.60402	0.99989
OTUD6A	0.20881	1.1365	0.093915	0.57344	0.25575	0.99989
RAB5A	0.20879	1.1896	0.099984	0.5828	0.2342	0.99989
COL14A1	0.20871	1.176	0.10454	0.58869	0.23958	0.99989
CCL15	0.20869	1.088	0.099566	0.58272	0.27658	0.99989
MRPS28	0.20865	1.3897	0.071836	0.53153	0.16461	0.99989
FAM47C	0.20865	1.0528	0.097107	0.58018	0.29243	0.99989
IMPG2	0.20841	0.74802	0.10244	0.58751	0.45445	0.99989
CT55	0.20839	1.2782	0.094334	0.57494	0.20118	0.99989
PITPNC1	0.20835	1.2518	0.099409	0.58272	0.21063	0.99989
ARL5B	0.20825	0.89291	0.099043	0.5821	0.3719	0.99989
PLEKHH1	0.20822	1.7505	0.067598	0.52304	0.080032	0.99989
DEK	0.2082	0.67223	0.13023	0.62822	0.50144	0.99989
LANCL3	0.20819	0.65548	0.097787	0.58062	0.51216	0.99989
TPTE2	0.20819	1.2203	0.069848	0.52615	0.22234	0.99989
DMD	0.20812	1.472	0.094595	0.57525	0.14102	0.99989
AK6	0.20812	0.85444	0.094595	0.57525	0.39286	0.99989
PEX2	0.2081	1.48	0.072516	0.53359	0.13888	0.99989
NKAPL	0.20808	1.5451	0.13064	0.62861	0.12232	0.99989
GTF2F1	0.20806	1.089	0.097787	0.58062	0.27617	0.99989
CXCL6	0.208	0.92166	0.070005	0.52615	0.35671	0.99989
CBX3	0.20798	0.93184	0.13096	0.62861	0.35142	0.99989
MRPL42	0.20791	0.98849	0.10386	0.58778	0.32291	0.99989
PNLIPRP3	0.20788	1.2268	0.073562	0.536	0.21988	0.99989
CYP4F2	0.20786	1.0001	0.098048	0.58075	0.31728	0.99989
CPSF3	0.20783	1.0101	0.10475	0.58877	0.31244	0.99989
SERTM1	0.20782	1.6439	0.071574	0.53126	0.1002	0.99989
TTPAL	0.20779	1.1635	0.09967	0.58272	0.24462	0.99989
HIATL1	0.20777	0.91728	0.075394	0.54187	0.359	0.99989
HCN4	0.20775	1.3311	0.13153	0.62861	0.18316	0.99989
CAD	0.20774	0.72744	0.10286	0.58751	0.46696	0.99989
MGST2	0.20766	0.98322	0.07283	0.53413	0.3255	0.99989
INTU	0.20763	0.6545	0.072725	0.53359	0.51279	0.99989
RAB4A	0.20759	1.2242	0.13174	0.62861	0.22086	0.99989
AVL9	0.20757	0.15522	0.13174	0.62861	0.87665	0.99989
KCNRG	0.20736	1.672	0.071836	0.53153	0.09453	0.99989
CUL2	0.20735	1.5599	0.070162	0.52671	0.11878	0.99989
CA1	0.2073	0.74128	0.10898	0.59475	0.45852	0.99989
SYCP3	0.20729	1.0207	0.068958	0.5246	0.30739	0.99989
RTN2	0.20729	1.6896	0.067075	0.52177	0.091107	0.99989
LRRC7	0.2072	1.4131	0.071888	0.53153	0.15762	0.99989
TFRC	0.20708	1.4194	0.13331	0.63241	0.15579	0.99989
MAP3K4	0.20703	1.1766	0.10328	0.58778	0.23936	0.99989
HSFY1	0.20699	1.6414	0.096636	0.57918	0.10071	0.99989
CIR1	0.20695	0.42669	0.10611	0.59046	0.66961	0.99989
PPP1CC	0.20666	1.1872	0.10213	0.58751	0.23517	0.99989
HDX	0.20661	1.2888	0.095642	0.57812	0.19748	0.99989
USP10	0.20659	0.96718	0.070005	0.52615	0.33345	0.99989
MAP9	0.20656	1.4018	0.068644	0.5246	0.16097	0.99989
COL4A2	0.2065	1.5634	0.073929	0.53726	0.11796	0.99989
GRIK4	0.20636	1.1118	0.067703	0.52304	0.26624	0.99989
USP1	0.20621	0.88681	0.13525	0.63601	0.37518	0.99989
MOSPD1	0.2062	1.0535	0.098467	0.58099	0.29212	0.99989
ZNF615	0.20618	0.15124	0.1037	0.58778	0.87979	0.99989
TMC1	0.20608	1.1734	0.077643	0.54539	0.24065	0.99989
COL17A1	0.20606	1.0167	0.07079	0.52891	0.30931	0.99989
CATSPER2	0.20606	1.2014	0.069638	0.52609	0.22959	0.99989
ZNF208	0.20605	1.0501	0.10077	0.58359	0.29368	0.99989
TDRD3	0.20605	1.1686	0.076649	0.54478	0.24255	0.99989
ZNF117	0.20598	0.93083	0.13551	0.63616	0.35194	0.99989
CABS1	0.20588	1.5473	0.072882	0.53413	0.12179	0.99989
ASB11	0.20586	1.2349	0.09899	0.58197	0.21688	0.99989
KCNQ5	0.20582	1.0711	0.13577	0.63616	0.28412	0.99989
FNIP1	0.20581	1.0304	0.097002	0.5801	0.30282	0.99989
GRSF1	0.20573	0.85025	0.073144	0.53499	0.39518	0.99989
HDGFRP3	0.20568	1.2948	0.072254	0.53277	0.1954	0.99989
TIMM23	0.20566	0.67111	0.071365	0.53072	0.50215	0.99989
WIPI1	0.20563	1.2506	0.1038	0.58778	0.2111	0.99989
GABPB1	0.20562	1.6458	0.13635	0.63685	0.099802	0.99989
CYLC1	0.20561	1.38	0.097368	0.58062	0.16759	0.99989
IDO2	0.20555	1.135	0.076283	0.54342	0.25636	0.99989
GABPA	0.20551	1.0256	0.13656	0.63767	0.3051	0.99989
RPL15	0.20549	0.93787	0.10537	0.58975	0.34831	0.99989
LAMTOR5	0.2054	1.016	0.099356	0.58272	0.30961	0.99989
ITGAD	0.20536	1.4417	0.13703	0.63796	0.14939	0.99989
CCDC116	0.20523	1.0702	0.04599	0.47034	0.28453	0.99989
SNCG	0.20521	1.3221	0.071888	0.53153	0.18613	0.99989
SENP1	0.20518	1.3128	0.10846	0.59475	0.18927	0.99989
TRAF4	0.20512	1.4076	0.09967	0.58272	0.15925	0.99989
GNB4	0.2051	0.92277	0.13755	0.63826	0.35613	0.99989
ATP7A	0.20508	1.3591	0.096113	0.57895	0.17413	0.99989
TXN2	0.20508	0.99095	0.1048	0.58877	0.32171	0.99989
MFAP3	0.20506	1.2233	0.097787	0.58062	0.22123	0.99989
PAGR1	0.20505	0.98466	0.099723	0.58272	0.32479	0.99989
NANP	0.20503	0.7143	0.10888	0.59475	0.47504	0.99989
STRN	0.205	1.0026	0.11129	0.59848	0.31603	0.99989
TWISTNB	0.20497	0.79283	0.13792	0.63865	0.42788	0.99989
TMEM161B	0.20489	1.1608	0.13813	0.63907	0.2457	0.99989
INO80E	0.20487	0.95194	0.13813	0.63907	0.34113	0.99989
ZNF224	0.20474	1.4441	0.070266	0.52708	0.14872	0.99989
C10orf90	0.20467	0.95911	0.077853	0.54585	0.3375	0.99989
FAM118A	0.20465	1.658	0.10579	0.59046	0.097319	0.99989
CCDC67	0.20464	1.2399	0.10945	0.59529	0.21499	0.99989
GCNT1	0.2046	1.1947	0.079998	0.54956	0.23222	0.99989
ARAF	0.20457	1.2369	0.09899	0.58197	0.21613	0.99989
ADGRF2	0.20456	1.5545	0.10056	0.58343	0.12006	0.99989
SLC10A5	0.20455	1.3816	0.076859	0.54488	0.16711	0.99989
SPRYD3	0.20453	1.6047	0.11008	0.5962	0.10856	0.99989
GAPT	0.20445	1.0999	0.13891	0.64017	0.27139	0.99989
SLC5A12	0.20438	1.2872	0.074557	0.53916	0.19801	0.99989
BLZF1	0.20436	0.86674	0.13917	0.64029	0.38609	0.99989
SOCS2	0.20435	1.2355	0.1105	0.59729	0.21664	0.99989
DEFB4B	0.20432	1.2697	0.074347	0.53826	0.2042	0.99989
CD99L2	0.2043	1.2863	0.10244	0.58751	0.19832	0.99989
HNRNPK	0.20429	1.1864	0.080312	0.54956	0.23547	0.99989
PATE4	0.20423	0.76783	0.073615	0.536	0.44259	0.99989
OTOGL	0.20417	1.1264	0.11066	0.59763	0.25999	0.99989
CDH17	0.20414	1.56	0.11552	0.60283	0.11876	0.99989
CEP70	0.20406	0.5729	0.1397	0.64029	0.56671	0.99989
PXYLP1	0.20401	1.1892	0.10155	0.58623	0.23437	0.99989
ARID5B	0.20393	1.3722	0.07351	0.536	0.16999	0.99989
RFWD2	0.2039	0.77655	0.1399	0.64079	0.43742	0.99989
AKR1C2	0.20389	1.1355	0.1059	0.59046	0.25617	0.99989
GULP1	0.20384	0.93814	0.11495	0.60283	0.34817	0.99989
KRT39	0.20382	1.4558	0.10684	0.59219	0.14546	0.99989
ACTA1	0.20375	0.66712	0.14027	0.64185	0.5047	0.99989
TAF15	0.20375	1.0538	0.10741	0.59257	0.29196	0.99989
PIGX	0.20373	0.81278	0.14038	0.64217	0.41634	0.99989
ULBP3	0.20368	1.364	0.075394	0.54187	0.17257	0.99989
SCAF4	0.20365	1.5806	0.14048	0.64221	0.11397	0.99989
NOSTRIN	0.2036	1.6465	0.11265	0.60039	0.099665	0.99989
BTK	0.2036	1.2503	0.10286	0.58751	0.21118	0.99989
ADHFE1	0.20355	1.5468	0.077853	0.54585	0.12191	0.99989
CHN2	0.20345	1.8218	0.14095	0.64281	0.068491	0.99989
AVEN	0.20339	1.1998	0.07576	0.54287	0.23023	0.99989
ZNF300	0.20338	1.2596	0.1004	0.58328	0.2078	0.99989
C6orf203	0.20336	1.0361	0.075812	0.54287	0.30014	0.99989
ACMSD	0.20334	0.89957	0.10977	0.59563	0.36835	0.99989
EXOC8	0.20334	0.95218	0.14137	0.64345	0.341	0.99989
STON1	0.20321	0.93725	0.11129	0.59848	0.34863	0.99989
TNFSF10	0.20308	1.2847	0.14195	0.64442	0.1989	0.99989
OR5T3	0.20293	1.1079	0.14242	0.64557	0.26791	0.99989
BOLA2B	0.20293	1.1178	0.14242	0.64557	0.26366	0.99989
RALBP1	0.20288	1.1589	0.14247	0.64557	0.24651	0.99989
DCP1B	0.20284	1.2605	0.11573	0.60283	0.20748	0.99989
CPEB1	0.20282	1.5646	0.075865	0.54287	0.11768	0.99989
TBK1	0.20269	1.151	0.11395	0.60216	0.24974	0.99989
C9orf135	0.20263	1.2867	0.083974	0.55894	0.19821	0.99989
CDR1	0.20262	0.89578	0.10422	0.58778	0.37037	0.99989
NEIL2	0.2026	1.5784	0.080521	0.54956	0.11447	0.99989
DARS2	0.20258	0.79562	0.14336	0.64718	0.42625	0.99989
SLC25A32	0.20254	0.66526	0.11809	0.60591	0.50589	0.99989
ATP8A2	0.20248	1.0946	0.078271	0.54658	0.27368	0.99989
CYP2C8	0.20242	1.0342	0.075551	0.54204	0.30103	0.99989
CYP3A43	0.2024	0.98842	0.14372	0.64718	0.32295	0.99989
LGALS7B	0.20235	1.2356	0.074347	0.53826	0.21662	0.99989
SMIM11	0.20234	0.41326	0.10417	0.58778	0.67942	0.99989
TRIML1	0.20229	1.4738	0.077277	0.54539	0.14055	0.99989
FAM46D	0.20226	0.78013	0.10061	0.58343	0.43532	0.99989
SCAF8	0.2022	0.92704	0.11186	0.59916	0.35391	0.99989
CCT4	0.20213	0.69015	0.11296	0.60067	0.4901	0.99989
DEPDC1B	0.2021	1.676	0.14414	0.64718	0.09374	0.99989
TAB3	0.20208	1.183	0.10475	0.58877	0.2368	0.99989
HAND2	0.20194	1.6353	0.077382	0.54539	0.10198	0.99989
CP	0.20185	1.4508	0.14461	0.64822	0.14683	0.99989
PRR5-ARHGAP8	0.20181	1.3174	0.11108	0.59848	0.1877	0.99989
LRRC3C	0.20172	1.8229	0.11081	0.59819	0.06832	0.99989
COPB2	0.20171	0.86894	0.14503	0.64857	0.38488	0.99989
ACAT1	0.20168	0.68346	0.14519	0.64882	0.49431	0.99989
EAF2	0.20164	1.1782	0.11265	0.60039	0.2387	0.99989
ADGRE1	0.2015	0.84178	0.10574	0.59046	0.39991	0.99989
SFR1	0.20149	1.1118	0.076649	0.54478	0.26623	0.99989
NUPL2	0.20145	0.92809	0.14561	0.64956	0.35336	0.99989
RAD9A	0.20119	1.3652	0.076283	0.54342	0.17218	0.99989
MS4A3	0.20119	1.215	0.08073	0.54956	0.22437	0.99989
FGD6	0.20103	1.2726	0.11652	0.60336	0.20316	0.99989
PTDSS1	0.20099	1.325	0.12091	0.61105	0.18518	0.99989
PTPRQ	0.20092	0.94565	0.11657	0.60347	0.34433	0.99989
FAM127B	0.20084	0.48775	0.10731	0.59257	0.62573	0.99989
OR7D2	0.20082	1.2951	0.11019	0.5966	0.19529	0.99989
AMN1	0.2007	1.6067	0.11772	0.605	0.10811	0.99989
GRM1	0.20069	1.5157	0.07937	0.54956	0.12959	0.99989
METTL23	0.20058	0.99635	0.11343	0.60172	0.31908	0.99989
ZNF629	0.20056	1.4912	0.14801	0.65434	0.1359	0.99989
MICU3	0.20056	1.0003	0.10731	0.59257	0.31718	0.99989
ARMT1	0.20044	1.1619	0.10731	0.59257	0.24526	0.99989
USP16	0.20043	1.3612	0.14828	0.65465	0.17345	0.99989
TEF	0.2004	1.2148	0.11442	0.60283	0.22443	0.99989
FAM46A	0.20036	1.2688	0.079998	0.54956	0.20453	0.99989
APLP1	0.20036	0.95165	0.076754	0.54488	0.34127	0.99989
CCDC101	0.20029	1.4354	0.14864	0.65476	0.15119	0.99989
PLXDC1	0.20029	0.99037	0.10883	0.59475	0.322	0.99989
POU5F1B	0.20029	1.2728	0.11102	0.59848	0.20307	0.99989
SAXO1	0.20021	1.0575	0.10757	0.59257	0.29026	0.99989
LYPD3	0.20019	1.6446	0.076283	0.54342	0.10006	0.99989
SCN2B	0.20008	1.1006	0.14896	0.65509	0.27108	0.99989
GTF2E1	0.20007	1.2986	0.11552	0.60283	0.19409	0.99989
SMARCE1	0.2	1.4237	0.11463	0.60283	0.15452	0.99989
MAK	0.19992	1.059	0.14917	0.65525	0.2896	0.99989
TMEM45A	0.19992	1.1564	0.11767	0.605	0.24753	0.99989
UCN	0.19991	1.3214	0.11678	0.60433	0.18638	0.99989
ATRIP	0.19982	1.4035	0.10856	0.59475	0.16048	0.99989
TXLNG	0.19978	1.0674	0.10872	0.59475	0.28578	0.99989
TSPAN12	0.19973	1.0438	0.14953	0.65539	0.29658	0.99989
GLOD5	0.19969	0.89872	0.10684	0.59219	0.3688	0.99989
NPM1	0.19969	0.70124	0.10762	0.59257	0.48316	0.99989
EPHB6	0.19966	1.622	0.14974	0.65539	0.1048	0.99989
USP17L24	0.19965	1.1698	0.10867	0.59475	0.24209	0.99989
ZNF781	0.1996	0.74068	0.077853	0.54585	0.45889	0.99989
DMXL1	0.19946	1.1937	0.15021	0.65589	0.2326	0.99989
CD40	0.19938	1.1844	0.115	0.60283	0.23625	0.99989
RBFOX1	0.19938	1.295	0.075289	0.54187	0.19532	0.99989
HBA2	0.19933	0.64872	0.15063	0.65589	0.51652	0.99989
SUGP2	0.1993	1.0362	0.11306	0.60067	0.30011	0.99989
KDM4D	0.19923	0.73242	0.11924	0.60881	0.46391	0.99989
OR6C70	0.19922	1.2979	0.11945	0.60881	0.19431	0.99989
HOXA7	0.19911	0.81977	0.15121	0.65589	0.41235	0.99989
KCTD16	0.19908	1.1728	0.10762	0.59257	0.24088	0.99989
LINS	0.19898	1.162	0.15131	0.65589	0.24523	0.99989
CAPZA2	0.19898	0.66681	0.15131	0.65589	0.5049	0.99989
EVI5	0.19894	1.5064	0.08073	0.54956	0.13197	0.99989
TGS1	0.1989	1.3488	0.08455	0.55894	0.17741	0.99989
RLF	0.19887	1.1351	0.15178	0.65589	0.25633	0.99989
PALMD	0.19869	1.4631	0.08094	0.54956	0.14345	0.99989
HTR2B	0.19868	1.2572	0.08005	0.54956	0.20868	0.99989
WDR17	0.19858	1.2192	0.082143	0.55282	0.22275	0.99989
NMU	0.19855	1.6898	0.081934	0.5518	0.091067	0.99989
LRRC42	0.19855	1.4422	0.1522	0.65589	0.14926	0.99989
CYTH3	0.19853	0.88321	0.1522	0.65589	0.37712	0.99989
TULP2	0.19847	0.16651	0.077643	0.54539	0.86776	0.99989
CLEC19A	0.19847	1.3361	0.1522	0.65589	0.18152	0.99989
ITGB1BP2	0.19845	1.2804	0.11155	0.59865	0.20041	0.99989
PHF7	0.19839	1.3646	0.1183	0.60633	0.17238	0.99989
BCO1	0.19838	2.3088	0.11149	0.59865	0.020957	0.99989
ZNF570	0.19838	1.0697	0.079632	0.54956	0.28475	0.99989
CEPT1	0.19836	1.4548	0.080521	0.54956	0.14573	0.99989
CCDC169-SOHLH2	0.19833	1.3434	0.08366	0.55831	0.17914	0.99989
TMEM126A	0.19829	1.4243	0.12039	0.6098	0.15437	0.99989
TAF13	0.19825	1.3295	0.08094	0.54956	0.1837	0.99989
LLGL1	0.19823	1.2879	0.15283	0.65589	0.1978	0.99989
ABCG2	0.1982	1.5522	0.08387	0.55894	0.12061	0.99989
OPTN	0.19815	1.0227	0.11652	0.60336	0.30647	0.99989
ZNF93	0.19814	1.2121	0.11547	0.60283	0.22546	0.99989
TIMM13	0.19802	1.6055	0.11552	0.60283	0.10839	0.99989
BMP8A	0.19802	0.59357	0.1534	0.65608	0.5528	0.99989
PMP2	0.19788	1.5024	0.085701	0.56081	0.133	0.99989
WDR48	0.19786	0.16632	0.11992	0.60881	0.8679	0.99989
NSMCE1	0.19783	1.4692	0.15382	0.65652	0.14179	0.99989
L2HGDH	0.19782	0.57574	0.08073	0.54956	0.56479	0.99989
SNAPC3	0.19773	0.86008	0.094752	0.57568	0.38975	0.99989
MED1	0.19764	1.2929	0.11474	0.60283	0.19605	0.99989
GPR50	0.19759	1.3124	0.10998	0.59597	0.18937	0.99989
STMND1	0.19757	1.2891	0.11306	0.60067	0.19738	0.99989
PPP1R17	0.19755	1.3212	0.1544	0.65652	0.18642	0.99989
FCER1A	0.19753	0.92022	0.15445	0.65652	0.35746	0.99989
MDN1	0.19752	1.4524	0.083242	0.55668	0.1464	0.99989
FAM155A	0.19751	1.0457	0.085492	0.56081	0.29571	0.99989
EPAS1	0.19749	1.2922	0.12206	0.61314	0.19629	0.99989
RBM48	0.19731	1.0801	0.15518	0.65721	0.2801	0.99989
MDM2	0.19728	1.1688	0.12431	0.61818	0.24246	0.99989
BAIAP2L1	0.19722	1.0386	0.15534	0.65753	0.29898	0.99989
PRPH2	0.19714	1.8732	0.12044	0.6098	0.061043	0.99989
DDX18	0.19709	1.0813	0.12358	0.61653	0.27958	0.99989
IL5	0.19701	0.71838	0.11223	0.59994	0.47252	0.99989
SH2B1	0.19694	1.2739	0.15602	0.65796	0.20271	0.99989
ABHD17B	0.19689	1.7774	0.1149	0.60283	0.075508	0.99989
RHBDD3	0.19682	1.0163	0.11981	0.60881	0.3095	0.99989
DPY19L4	0.19677	1.4214	0.13117	0.62861	0.1552	0.99989
THBS2	0.19676	0.79914	0.1263	0.6201	0.42421	0.99989
TNS1	0.19676	1.5011	0.081777	0.55152	0.13333	0.99989
SNRPA	0.19674	1.1839	0.080835	0.54956	0.23645	0.99989
UBFD1	0.19673	0.9579	0.15649	0.65796	0.33812	0.99989
SLC35G1	0.19667	0.92319	0.082719	0.55415	0.35591	0.99989
C15orf32	0.19665	1.8945	0.15675	0.65796	0.058158	0.99989
USP8	0.1966	0.50976	0.15691	0.65811	0.61022	0.99989
KDSR	0.19659	1.1452	0.15696	0.65818	0.25214	0.99989
WTIP	0.19655	0.72623	0.081568	0.55101	0.4677	0.99989
FSBP	0.19654	1.4808	0.13174	0.62861	0.13866	0.99989
KLRC3	0.19647	2.1862	0.11861	0.60745	0.028798	0.99989
TM9SF3	0.19647	1.1107	0.083032	0.55548	0.26671	0.99989
NME8	0.19646	1.1981	0.15733	0.65885	0.23089	0.99989
UBE2G1	0.19641	1.297	0.082352	0.55306	0.19465	0.99989
VPS13B	0.19635	1.2095	0.13211	0.62874	0.22648	0.99989
OR8J3	0.19632	0.74348	0.15769	0.65916	0.45719	0.99989
CCDC66	0.19626	0.96732	0.12269	0.61468	0.33339	0.99989
RPL29	0.19625	0.82002	0.12269	0.61468	0.41221	0.99989
GYS2	0.19621	0.98205	0.12594	0.6201	0.32607	0.99989
KRTAP1-1	0.19619	1.1971	0.12091	0.61105	0.23128	0.99989
MSANTD3	0.19602	1.8625	0.089886	0.56457	0.062534	0.99989
COPB1	0.196	1.4974	0.084602	0.55894	0.13429	0.99989
STXBP4	0.19599	1.5719	0.12159	0.61238	0.11597	0.99989
NUTF2	0.19599	0.41569	0.15853	0.66018	0.67763	0.99989
RXFP1	0.19598	1.0598	0.084445	0.55894	0.28925	0.99989
IRX3	0.19598	1.0953	0.15853	0.66018	0.27338	0.99989
ZNF596	0.19596	1.1617	0.091665	0.56699	0.24536	0.99989
CEP112	0.19591	0.25138	0.12164	0.61249	0.80152	0.99989
EPM2A	0.19589	1.2184	0.085387	0.56081	0.22308	0.99989
DLD	0.19581	0.9186	0.1589	0.66018	0.35831	0.99989
DLX5	0.19574	1.1158	0.15895	0.66018	0.26449	0.99989
RBX1	0.19568	1.4983	0.12269	0.61468	0.13407	0.99989
MCTS1	0.19565	1.5616	0.1172	0.60458	0.11839	0.99989
TMEM5	0.19549	1.4295	0.12808	0.62338	0.15287	0.99989
PKP2	0.19543	1.2226	0.12887	0.6251	0.22149	0.99989
RIT2	0.19534	1.1645	0.15968	0.66018	0.24421	0.99989
CD300LF	0.19526	1.2929	0.12358	0.61653	0.19606	0.99989
DHRS7C	0.19523	0.91503	0.080835	0.54956	0.36017	0.99989
SAMD9	0.19511	1.0337	0.16031	0.66063	0.3013	0.99989
KIAA0226L	0.19501	1.0066	0.087951	0.56217	0.31413	0.99989
MRPS31	0.19486	0.97373	0.08816	0.5626	0.33019	0.99989
CUEDC1	0.1948	1.2417	0.12452	0.61818	0.21436	0.99989
DTNBP1	0.19476	0.90762	0.16089	0.66122	0.36408	0.99989
ZNF19	0.19473	0.13956	0.16094	0.66122	0.88901	0.99989
TDRD6	0.19467	0.99039	0.12641	0.6201	0.32198	0.99989
HOXD8	0.19463	1.24	0.13153	0.62861	0.21498	0.99989
PHF23	0.1946	1.0369	0.081515	0.55101	0.29979	0.99989
MGAT4D	0.19456	1.1629	0.1183	0.60633	0.24488	0.99989
SHBG	0.19455	0.89953	0.08162	0.55101	0.36837	0.99989
NOTO	0.19454	1.037	0.13012	0.62787	0.29972	0.99989
KATNBL1	0.19448	1.0495	0.11851	0.60724	0.29396	0.99989
ZNF789	0.19439	0.71799	0.16204	0.66282	0.47276	0.99989
ARIH1	0.19429	0.66595	0.16219	0.66296	0.50545	0.99989
OR8D4	0.19428	1.562	0.086695	0.56081	0.11828	0.99989
ZNF200	0.19414	1.0912	0.16256	0.66332	0.27518	0.99989
TSPAN6	0.19413	0.7103	0.11955	0.60881	0.47752	0.99989
ZNF490	0.19405	0.75626	0.12311	0.61565	0.44949	0.99989
RNASE1	0.19401	1.3033	0.086695	0.56081	0.19246	0.99989
STARD6	0.19395	1.0041	0.16319	0.6639	0.31533	0.99989
MTPAP	0.19395	0.88235	0.12546	0.6198	0.37759	0.99989
IFI44L	0.19386	0.84244	0.087323	0.56099	0.39954	0.99989
CCDC186	0.19386	1.5879	0.11945	0.60881	0.11232	0.99989
EIF5A	0.19384	0.12715	0.082352	0.55306	0.89882	0.99989
TIMM8A	0.19383	2.0216	0.12008	0.60891	0.043223	0.99989
RFPL1	0.1938	0.68085	0.12714	0.62148	0.49597	0.99989
STAM2	0.19377	1.0331	0.13174	0.62861	0.30155	0.99989
HYAL4	0.19374	0.92473	0.16392	0.66624	0.35511	0.99989
NOC3L	0.19371	1.3564	0.086852	0.56081	0.17497	0.99989
SLMAP	0.19371	1.2404	0.12834	0.62401	0.21482	0.99989
FBXL7	0.1937	1.3036	0.085701	0.56081	0.19236	0.99989
ERLIN2	0.19368	1.1585	0.090828	0.56676	0.24666	0.99989
ZEB1	0.19364	1.2557	0.088003	0.56217	0.20923	0.99989
FASTKD3	0.19364	1.4898	0.086695	0.56081	0.13628	0.99989
RNASEL	0.19355	1.1485	0.16444	0.66681	0.25076	0.99989
MAP4K5	0.19351	1.5137	0.086433	0.56081	0.13009	0.99989
C11orf70	0.19348	1.3069	0.12897	0.6251	0.19124	0.99989
AP1AR	0.19344	1.2452	0.087794	0.56214	0.21305	0.99989
MCMDC2	0.1934	1.1869	0.09109	0.56699	0.23526	0.99989
SERBP1	0.19334	0.74771	0.089782	0.56457	0.45463	0.99989
LOC100129940	0.19329	1.3757	0.12076	0.61091	0.16892	0.99989
CRYL1	0.19329	1.1468	0.08884	0.56401	0.25145	0.99989
JRKL	0.19322	0.79571	0.13384	0.63301	0.4262	0.99989
HKR1	0.19321	1.4097	0.08591	0.56081	0.15863	0.99989
STARD4	0.19319	0.6218	0.16549	0.66716	0.53407	0.99989
CD180	0.19316	1.5677	0.16559	0.6673	0.11696	0.99989
MS4A1	0.19307	1.2347	0.091561	0.56699	0.21695	0.99989
NPY2R	0.193	0.12257	0.085701	0.56081	0.90245	0.99989
CD24	0.19289	0.81486	0.16617	0.66863	0.41516	0.99989
TIMM23B	0.1928	1.1594	0.12206	0.61314	0.24627	0.99989
B3GALTL	0.19274	1.4273	0.090881	0.56691	0.1535	0.99989
FPGT	0.19262	1.0253	0.091299	0.56699	0.30522	0.99989
IFT20	0.19259	0.86791	0.12238	0.61391	0.38544	0.99989
RAB11FIP5	0.19249	1.2889	0.13525	0.63601	0.19744	0.99989
BIRC3	0.19234	1.1134	0.132	0.62871	0.26553	0.99989
KREMEN1	0.19233	0.85263	0.13085	0.62861	0.39387	0.99989
SPATA31D1	0.19232	1.1027	0.12311	0.61565	0.27017	0.99989
GAS2	0.1922	1.3723	0.090096	0.56459	0.16998	0.99989
CYP3A5	0.19208	0.68312	0.16795	0.67126	0.49453	0.99989
SKA1	0.19204	1.0678	0.16805	0.67126	0.28562	0.99989
MYLIP	0.19201	1.4486	0.16805	0.67126	0.14745	0.99989
ZNF101	0.19196	1.444	0.12792	0.62325	0.14873	0.99989
FRMPD2	0.19192	0.99389	0.088997	0.56401	0.32028	0.99989
TPRG1	0.19181	1.1009	0.1567	0.65796	0.27095	0.99989
PIAS2	0.1918	1.2935	0.16889	0.6718	0.19585	0.99989
ORC5	0.1918	0.86352	0.16889	0.6718	0.38785	0.99989
PPRC1	0.19177	0.1578	0.089206	0.56401	0.87461	0.99989
NR0B1	0.19169	1.3589	0.1251	0.61863	0.17419	0.99989
GLO1	0.19164	1.1073	0.13399	0.63328	0.26816	0.99989
APBB1IP	0.19149	1.0068	0.13153	0.62861	0.31401	0.99989
ANTXR2	0.19141	1.1784	0.091665	0.56699	0.23865	0.99989
ZNF268	0.19138	1.5432	0.090096	0.56459	0.12279	0.99989
SYT16	0.19124	1.2536	0.088997	0.56401	0.20998	0.99989
GCNT4	0.1912	1.1025	0.17062	0.67446	0.27027	0.99989
IKZF2	0.19119	1.2803	0.13603	0.63616	0.20043	0.99989
OR13F1	0.19117	1.6571	0.091561	0.56699	0.097493	0.99989
ALDOA	0.19108	1.1288	0.17098	0.67513	0.25896	0.99989
SLC25A21	0.19101	1.6789	0.092189	0.5682	0.093167	0.99989
TINAG	0.191	1.8937	0.1353	0.63601	0.05826	0.99989
COG7	0.191	1.0146	0.17124	0.67539	0.31028	0.99989
EPHA4	0.19098	1.5811	0.089468	0.56456	0.11386	0.99989
CYLC2	0.19089	1.1354	0.099723	0.58272	0.2562	0.99989
CYLD	0.19088	1.1969	0.17145	0.67539	0.23136	0.99989
APOO	0.19088	1.4095	0.12688	0.62068	0.1587	0.99989
AMPH	0.19085	0.81507	0.17145	0.67539	0.41503	0.99989
BBIP1	0.19085	1.0044	0.096322	0.57896	0.3152	0.99989
TMEM33	0.19084	1.2094	0.089939	0.56459	0.22649	0.99989
TRIM60	0.19076	1.1092	0.091561	0.56699	0.26734	0.99989
AZI2	0.19071	1.3272	0.13598	0.63616	0.18443	0.99989
TAS2R43	0.19063	0.97502	0.13211	0.62874	0.32955	0.99989
ICT1	0.19061	0.86572	0.13488	0.63553	0.38665	0.99989
MACC1	0.19059	0.9899	0.17203	0.67599	0.32222	0.99989
NDUFB11	0.19059	0.86185	0.12489	0.61863	0.38877	0.99989
FER1L5	0.19053	1.021	0.14263	0.64597	0.30727	0.99989
EHD3	0.19052	1.0206	0.14263	0.64597	0.30746	0.99989
METTL16	0.19051	1.5051	0.0902	0.56488	0.13231	0.99989
LIG3	0.19048	0.90502	0.13551	0.63616	0.36546	0.99989
TMEFF1	0.19039	0.95908	0.098519	0.58099	0.33752	0.99989
COL4A6	0.19024	0.9045	0.1285	0.6243	0.36573	0.99989
DNAJA4	0.19019	1.0934	0.13598	0.63616	0.2742	0.99989
ZFAND5	0.19015	1.2234	0.099723	0.58272	0.22118	0.99989
C11orf63	0.19014	1.9064	0.089677	0.56456	0.056596	0.99989
MTFMT	0.18997	1.0672	0.17386	0.67758	0.28587	0.99989
TOPORS	0.18995	1.293	0.10417	0.58778	0.19602	0.99989
GNL2	0.18985	1.0051	0.17412	0.67758	0.31487	0.99989
ZNF266	0.18982	1.3029	0.13357	0.63271	0.19261	0.99989
PRAC2	0.1898	0.20555	0.12871	0.62452	0.83714	0.99989
TAF9B	0.18979	1.5836	0.12431	0.61818	0.11328	0.99989
PIGK	0.18948	1.1826	0.093235	0.57129	0.23697	0.99989
TRAM1L1	0.18938	1.0758	0.095851	0.57847	0.28203	0.99989
PBX4	0.18928	0.86983	0.13467	0.63509	0.38439	0.99989
CDH6	0.18926	1.6424	0.094595	0.57525	0.10052	0.99989
DEFB106A	0.18924	0.92206	0.13049	0.62861	0.3565	0.99989
APOL1	0.18905	1.3799	0.13854	0.64008	0.16762	0.99989
SLC3A1	0.18902	1.4693	0.14153	0.64345	0.14175	0.99989
MEI1	0.18893	1.162	0.13875	0.64017	0.24523	0.99989
TNIP1	0.18892	0.9542	0.12792	0.62325	0.33998	0.99989
TLR8	0.18879	1.1895	0.1319	0.62861	0.23425	0.99989
NEFH	0.18875	1.9412	0.13891	0.64017	0.052239	0.99989
ACSM1	0.18873	0.75791	0.17669	0.67885	0.44851	0.99989
CLASP2	0.18869	0.14997	0.14147	0.64345	0.88079	0.99989
TMEM8B	0.18866	1.0026	0.10632	0.59087	0.31607	0.99989
USP3	0.18865	0.96305	0.17684	0.67885	0.33552	0.99989
PYHIN1	0.18861	0.31897	0.177	0.67891	0.74975	0.99989
PPBP	0.18852	1.1185	0.095956	0.57855	0.26335	0.99989
IL26	0.18851	1.1574	0.14425	0.64718	0.24713	0.99989
ENO2	0.18849	1.0443	0.14247	0.64557	0.29636	0.99989
TFAP2D	0.18833	1.6965	0.14095	0.64281	0.089782	0.99989
SERPINB9	0.18831	0.90928	0.17794	0.67979	0.3632	0.99989
GRHL2	0.1883	0.72636	0.15042	0.65589	0.46762	0.99989
IL7R	0.18823	1.065	0.096322	0.57896	0.28687	0.99989
MUC22	0.1882	1.1544	0.17815	0.68005	0.24832	0.99989
CXorf49	0.18813	0.8173	0.13352	0.63271	0.41376	0.99989
FBXO25	0.18808	1.1033	0.10412	0.58778	0.2699	0.99989
MRGBP	0.18807	1.4922	0.13357	0.63271	0.13566	0.99989
NEBL	0.18805	1.4866	0.13917	0.64029	0.13712	0.99989
NDST4	0.18802	0.90485	0.098153	0.58075	0.36554	0.99989
CD19	0.18802	0.75458	0.17878	0.68027	0.4505	0.99989
MANBA	0.18798	1.5315	0.09538	0.5769	0.12564	0.99989
RTTN	0.18792	1.4249	0.17915	0.68049	0.15419	0.99989
TMEM156	0.18777	1.011	0.094491	0.57525	0.31201	0.99989
BTBD8	0.18771	0.33623	0.095956	0.57855	0.7367	0.99989
CALCOCO2	0.18769	1.05	0.14074	0.64262	0.29374	0.99989
RALGPS2	0.18755	1.0681	0.18009	0.68185	0.28548	0.99989
FARS2	0.1874	0.7274	0.18045	0.68229	0.46698	0.99989
HIST1H2BM	0.18737	0.62467	0.18056	0.6824	0.53219	0.99989
PARD6B	0.18735	0.79272	0.14053	0.64221	0.42794	0.99989
AFM	0.18733	0.85231	0.098048	0.58075	0.39404	0.99989
CBX2	0.18732	1.2837	0.14346	0.64718	0.19924	0.99989
CCDC38	0.18731	1.6385	0.14718	0.65343	0.10131	0.99989
GLUD2	0.18731	1.1071	0.13567	0.63616	0.26826	0.99989
DRAM1	0.18729	1.1803	0.094595	0.57525	0.2379	0.99989
TECTB	0.18728	0.91629	0.10255	0.58751	0.35952	0.99989
DDX25	0.18718	1.1771	0.096479	0.57896	0.23915	0.99989
KLRF2	0.1871	1.0506	0.13985	0.64079	0.29344	0.99989
PRDM10	0.18689	1.2028	0.097211	0.58044	0.22906	0.99989
LHX1	0.18686	0.17024	0.13765	0.63844	0.86482	0.99989
SUCLA2	0.18679	0.50189	0.1004	0.58328	0.61574	0.99989
TAX1BP1	0.18676	0.97445	0.18276	0.68517	0.32983	0.99989
ZFP3	0.18668	1.662	0.092084	0.56811	0.096504	0.99989
NCCRP1	0.18654	0.93444	0.095066	0.57568	0.35008	0.99989
[truncated: 16,774 more rows]

## Sheet: high vs interm
gene	high,beta	high,z	high,p,value	high,fdr	high,wald,p,value	high,wald,fdr
PSMB4	1.3176	2.1162	0	0	0.034328	0.53142
LOC389602	1.1611	1.7622	0	0	0.078031	0.55668
SCARB1	1.1444	1.3174	0	0	0.18771	0.64418
UBE3C	1.0796	2.2272	0	0	0.025935	0.53142
KRT222	1.0641	1.2073	0	0	0.22732	0.68062
FAM231A	0.97287	2.4803	0	0	0.013129	0.53142
HIST2H2AA4	0.96778	0.59079	0	0	0.55466	0.87991
PSMA7	0.95934	2.1153	0	0	0.034406	0.53142
SPHAR	0.95407	0.76637	0.00036624	0.06422	0.44345	0.82438
CRIP3	0.94883	1.4379	0	0	0.15046	0.61645
TUBB8	0.93472	1.7813	0	0	0.074858	0.55345
ADM	0.9332	2.0397	0	0	0.041377	0.53142
USP17L27	0.91968	2.1377	0	0	0.032544	0.53142
RPL6	0.90912	2.4426	0	0	0.014582	0.53142
WASH1	0.90769	2.0311	0	0	0.04225	0.53142
LOC100507462	0.90324	0.86753	0	0	0.38565	0.79565
MEPCE	0.89543	2.6596	0	0	0.0078241	0.53142
DUX4	0.89252	1.3242	0	0	0.18544	0.6426
NFKBIA	0.86851	2.7407	0	0	0.0061313	0.53142
NUTF2	0.8423	1.9806	0	0	0.047642	0.53142
HIST2H3C	0.83841	2.19	0	0	0.028528	0.53142
CPSF4L	0.82605	1.7815	0	0	0.074826	0.55345
AGAP4	0.82092	2.1345	0	0	0.032802	0.53142
OR9I1	0.81366	1.4783	0	0	0.13932	0.61191
PPIAL4A	0.8102	1.5098	0	0	0.13109	0.60505
NKAP	0.80848	2.5161	0	0	0.011865	0.53142
SMC2	0.8084	1.4944	5.232e-05	0.025	0.13507	0.60826
SNAPIN	0.80383	2.3668	0	0	0.017942	0.53142
AKIRIN2	0.80135	1.7415	0.00010464	0.037975	0.081589	0.55974
PHF21A	0.79207	1.4765	0.00010464	0.037975	0.13982	0.6121
USP17L28	0.79191	2.061	0	0	0.039304	0.53142
GNG12	0.79046	1.5536	0.00010464	0.037975	0.12027	0.59384
TPPP3	0.78923	1.6072	0	0	0.10802	0.58103
TGFBR3L	0.78907	2.0914	0	0	0.036492	0.53142
COX8C	0.78386	1.9211	0.00015696	0.037975	0.054721	0.53174
GJB3	0.78047	2.4925	0	0	0.012686	0.53142
C3orf80	0.76118	2.3566	0	0	0.018443	0.53142
WEE1	0.76057	2.1268	0.00015696	0.037975	0.033438	0.53142
ZFR	0.75776	1.2846	0.00015696	0.037975	0.19893	0.65466
C8orf44	0.7523	1.2655	0.00015696	0.037975	0.2057	0.66067
RBMY1E	0.75076	1.4775	0.00015696	0.037975	0.13953	0.6121
USP17L19	0.75016	2.3568	0.00015696	0.037975	0.018434	0.53142
SMOC2	0.74964	1.8858	0.00010464	0.037975	0.059318	0.53508
ORMDL3	0.74756	1.6458	0.00015696	0.037975	0.099802	0.57594
C16orf13	0.73802	2.213	5.232e-05	0.025	0.0269	0.53142
MT2A	0.73622	1.8509	0	0	0.064178	0.54028
THOC3	0.73619	1.9659	0.00057552	0.083969	0.049306	0.53142
KRTAP10-12	0.73316	2.197	0.00010464	0.037975	0.028019	0.53142
HIST2H2AA3	0.73155	2.5345	0.00015696	0.037975	0.011261	0.53142
MT1F	0.72769	2.1482	5.232e-05	0.025	0.0317	0.53142
DCST1	0.72665	2.3249	0.00010464	0.037975	0.020076	0.53142
SOX4	0.72384	1.9161	0.00010464	0.037975	0.05535	0.53244
CCDC103	0.71545	1.3969	0.00015696	0.037975	0.16243	0.62304
MCU	0.71404	1.4229	0.00047088	0.07377	0.15478	0.61848
EVA1B	0.71393	1.0971	0.00015696	0.037975	0.2726	0.72233
GATC	0.71351	2.0563	0.00015696	0.037975	0.039757	0.53142
KLC1	0.71339	1.7404	0.00047088	0.07377	0.081781	0.56004
HIST1H2AI	0.71189	1.7168	0.00015696	0.037975	0.086024	0.56457
CCL11	0.71186	1.3345	0.00015696	0.037975	0.18202	0.64139
PRAMEF15	0.70564	2.0569	0.00015696	0.037975	0.039699	0.53142
SLC27A3	0.70165	2.5898	0.00015696	0.037975	0.0096044	0.53142
HRNR	0.7013	2.6943	0.00015696	0.037975	0.0070527	0.53142
COQ10A	0.69997	1.0112	0.00020928	0.047619	0.3119	0.75071
ADSL	0.6996	1.4375	0.0002616	0.054348	0.15056	0.61645
NBPF15	0.69947	1.3815	0.00015696	0.037975	0.16712	0.62765
EGFL7	0.69752	2.3679	0.00015696	0.037975	0.017889	0.53142
BDKRB1	0.69661	2.2277	0.00057552	0.083969	0.025898	0.53142
GNB2L1	0.69585	2.4906	0.00031392	0.061856	0.012753	0.53142
USP17L20	0.69461	2.3921	0.00031392	0.061856	0.016754	0.53142
STX11	0.69446	1.4428	0.00057552	0.083969	0.14909	0.61555
RPS27	0.69372	1.7642	0.00015696	0.037975	0.077696	0.55628
SPDYE2B	0.69314	2.0862	0.00031392	0.061856	0.036963	0.53142
NUDT16L1	0.68788	2.8611	0.00015696	0.037975	0.0042222	0.53142
EDN2	0.68673	2.6178	0.00015696	0.037975	0.0088505	0.53142
NSL1	0.6867	2.3727	0.00015696	0.037975	0.017658	0.53142
PRDM12	0.68416	1.9283	0.00015696	0.037975	0.053817	0.53142
BIRC5	0.68287	1.6393	0.00036624	0.06422	0.10116	0.5764
GHDC	0.68179	2.1409	0.00036624	0.06422	0.032279	0.53142
PSMD6	0.68176	1.6595	0.00036624	0.06422	0.097014	0.57463
NUDT4	0.68033	1.918	0.00036624	0.06422	0.055107	0.53224
PRAMEF5	0.68016	2.4335	0.00041856	0.071429	0.014952	0.53142
CHRNB2	0.67942	2.1163	0.00015696	0.037975	0.034317	0.53142
KTI12	0.67699	1.9834	0.00015696	0.037975	0.047327	0.53142
UBE2Q2L	0.67679	2.2393	0.00047088	0.07377	0.025135	0.53142
C4orf48	0.67658	2.457	0.00083713	0.1039	0.014011	0.53142
SIPA1L3	0.67454	1.3686	0.00099409	0.11111	0.17112	0.63258
LMOD2	0.67438	1.2238	0.00015696	0.037975	0.22102	0.67694
SHE	0.67426	2.3433	0.00015696	0.037975	0.019113	0.53142
CCBL1	0.67073	2.0881	0.00015696	0.037975	0.036785	0.53142
ZNF687	0.67027	2.2656	0.00020928	0.047619	0.023478	0.53142
DCAF15	0.6694	2.1629	0.00047088	0.07377	0.030551	0.53142
WNT2B	0.66752	2.1118	0.0010987	0.11732	0.034701	0.53142
PYCR2	0.66481	2.4443	0.00020928	0.047619	0.014512	0.53142
RAP1GAP	0.66418	2.0698	0.0002616	0.054348	0.038471	0.53142
KRTAP10-11	0.66378	2.5461	0.0002616	0.054348	0.010894	0.53142
THBS3	0.66118	1.6902	0.0002616	0.054348	0.090982	0.56898
EPS8L2	0.66093	1.7248	0.0012034	0.11979	0.084562	0.56331
OR11H1	0.66035	1.5213	0.001308	0.12136	0.12818	0.60124
ZFHX3	0.65986	1.4616	0.0002616	0.054348	0.14385	0.6132
CGB7	0.65869	2.2523	0.001308	0.12136	0.024306	0.53142
ARSA	0.65839	2.4406	0.00057552	0.083969	0.014664	0.53142
CIDEA	0.65681	2.5313	0.0002616	0.054348	0.011364	0.53142
KLHDC9	0.65672	2.3596	0.0002616	0.054348	0.018296	0.53142
MARCHF9	0.65556	2.2258	0.00068017	0.092857	0.026029	0.53142
PPP1R16B	0.65426	2.2086	0.00057552	0.083969	0.027204	0.53142
RNF186	0.64888	2.3129	0.00036624	0.06422	0.02073	0.53142
PSMA5	0.64887	1.8472	0.0015696	0.13333	0.064721	0.54041
SLC25A29	0.6487	2.681	0.0015696	0.13333	0.0073405	0.53142
HBZ	0.64801	2.7163	0.00036624	0.06422	0.006601	0.53142
CYP27B1	0.64695	2.6229	0.00062784	0.086957	0.0087174	0.53142
EEF1A1	0.64623	1.922	0.00015696	0.037975	0.054609	0.53142
HRK	0.64621	2.7652	0.00073249	0.098592	0.0056896	0.53142
FAM25C	0.64449	2.2208	0.00078481	0.1	0.026365	0.53142
RRM2	0.64421	2.3583	0.00068017	0.092857	0.018358	0.53142
C14orf80	0.64341	2.8147	0.0017789	0.14407	0.0048817	0.53142
KRTAP10-9	0.64213	1.9965	0.00047088	0.07377	0.045876	0.53142
CGB8	0.64115	2.8775	0.0021975	0.16216	0.0040085	0.53142
RPS8	0.64115	2.1455	0.00047088	0.07377	0.031909	0.53142
SHISA4	0.64009	2.2214	0.00047088	0.07377	0.026321	0.53142
PLA2G10	0.63856	2.0373	0.00036624	0.06422	0.041616	0.53142
PRDM1	0.63477	2.4388	0.0021975	0.16216	0.014737	0.53142
DNAJC17	0.634	2.0798	0.0024067	0.17164	0.037545	0.53142
NELFB	0.63339	2.4641	0.0010987	0.11732	0.013737	0.53142
DNLZ	0.63178	2.7474	0.00041856	0.071429	0.0060062	0.53142
SPRR2B	0.63148	2.3218	0.0005232	0.080645	0.020246	0.53142
IFITM3	0.63027	2.1445	0.002616	0.18382	0.031992	0.53142
SDE2	0.62985	1.2593	0.00047088	0.07377	0.20793	0.6628
MIOX	0.62953	2.8153	0.00099409	0.11111	0.0048728	0.53142
HIST1H2BN	0.62806	2.0552	0.00047088	0.07377	0.039862	0.53142
HIST2H2AB	0.62722	2.3945	0.0005232	0.080645	0.016643	0.53142
ATF7	0.62665	3.1262	0.00099409	0.11111	0.0017706	0.53142
HSD17B10	0.62572	1.757	0.0012034	0.11979	0.078924	0.55796
NUMB	0.62569	2.0401	0.0028253	0.18621	0.041339	0.53142
MADCAM1	0.62561	2.846	0.001151	0.11892	0.0044276	0.53142
ECEL1	0.62534	1.8057	0.0028253	0.18621	0.070963	0.55012
FBXW7	0.62469	1.4158	0.0029823	0.18831	0.15685	0.61848
UQCR10	0.6245	2.3075	0.001151	0.11892	0.021025	0.53142
SPSB3	0.62422	2.9546	0.00057552	0.083969	0.0031307	0.53142
ID3	0.62353	2.0886	0.00062784	0.086957	0.036741	0.53142
GXYLT1	0.62303	1.5097	0.0010987	0.11732	0.13111	0.60505
PRCC	0.62281	2.495	0.00062784	0.086957	0.012595	0.53142
CCSAP	0.6218	2.3723	0.00057552	0.083969	0.017676	0.53142
RPS10	0.62043	2.0859	0.001151	0.11892	0.03699	0.53142
DAPK2	0.6204	2.2724	0.00036624	0.06422	0.023062	0.53142
CCNA2	0.6199	1.4439	0.0030346	0.18831	0.14876	0.61537
BMP8A	0.6198	2.0366	0.00062784	0.086957	0.041688	0.53142
TIMELESS	0.61975	2.6691	0.001151	0.11892	0.0076045	0.53142
NCOR2	0.61932	2.4222	0.0030346	0.18831	0.015425	0.53142
NPY2R	0.61876	0.3193	0.0031915	0.19182	0.7495	0.95028
SRSF2	0.61758	1.5074	0.0012557	0.12136	0.13171	0.60586
MC1R	0.61638	2.8061	0.0031915	0.19182	0.0050151	0.53142
NGFR	0.61629	2.3646	0.001308	0.12136	0.018049	0.53142
RPS26	0.6157	1.6734	0.0012034	0.11979	0.094245	0.5707
H3F3B	0.61543	2.6051	0.001308	0.12136	0.0091856	0.53142
DNM2	0.61467	2.7883	0.0014127	0.12736	0.0052991	0.53142
MAPK13	0.61456	2.1808	0.001308	0.12136	0.029198	0.53142
LYSMD2	0.61401	1.9102	0.00036624	0.06422	0.056106	0.53319
KHDRBS1	0.61086	2.1273	0.00078481	0.1	0.033395	0.53142
GREB1L	0.61085	2.2987	0.00062784	0.086957	0.02152	0.53142
GORASP1	0.61004	1.7863	0.0014127	0.12736	0.074058	0.55286
ADGRB2	0.60992	2.1284	0.0017266	0.14163	0.033301	0.53142
HIST2H3A	0.60912	1.785	0.0017266	0.14163	0.074263	0.55286
NFYA	0.6087	2.641	0.0015173	0.13303	0.0082663	0.53142
GPN2	0.60734	2.3019	0.00099409	0.11111	0.02134	0.53142
C15orf61	0.60729	2.2189	0.00047088	0.07377	0.026492	0.53142
NPIPA2	0.60723	1.7134	0.0019359	0.14741	0.086634	0.56535
POLE	0.60693	2.5355	0.0037147	0.20513	0.01123	0.53142
CDK1	0.60658	1.8771	0.0038194	0.2068	0.060511	0.5364
SLC35D3	0.60613	2.2981	0.0036624	0.20513	0.021557	0.53142
NTSR1	0.60601	2.6614	0.0017266	0.14163	0.0077823	0.53142
AGT	0.60489	2.5357	0.00078481	0.1	0.011221	0.53142
PITX3	0.60425	2.0674	0.0039764	0.20937	0.038693	0.53142
GPR137B	0.60331	2.1223	0.00078481	0.1	0.033809	0.53142
PSMD14	0.60276	1.8598	0.0017266	0.14163	0.062913	0.54028
SLC35C1	0.60196	2.4381	0.0039764	0.20937	0.014763	0.53142
EDA	0.60171	2.2419	0.0021975	0.16216	0.02497	0.53142
ST6GALNAC4	0.6017	2.9692	0.00078481	0.1	0.0029859	0.53142
OPN3	0.60096	2.4869	0.00078481	0.1	0.012886	0.53142
RPLP2	0.59963	2.4207	0.0042903	0.21628	0.015491	0.53142
RPL13	0.59949	2.0315	0.0042903	0.21628	0.042203	0.53142
ADRA1D	0.59835	2.0142	0.001308	0.12136	0.043986	0.53142
OPTC	0.59779	2.4683	0.00099409	0.11111	0.013577	0.53142
CGB5	0.59734	1.7055	0.0046565	0.2203	0.088096	0.56674
GOLGA6A	0.59731	1.4616	0.00062784	0.086957	0.14386	0.6132
C16orf74	0.59721	2.4692	0.0043949	0.21628	0.013543	0.53142
GAPDH	0.59679	2.0807	0.0018312	0.14523	0.037464	0.53142
SF3B5	0.59579	2.3597	0.0043426	0.21628	0.018288	0.53142
OR4N4	0.59576	1.0488	0.00078481	0.1	0.29426	0.73911
HIST2H3D	0.59572	0.29222	0.00099409	0.11111	0.77012	0.95628
RABIF	0.59566	2.636	0.0010987	0.11732	0.0083891	0.53142
C22orf39	0.59463	2.2962	0.0091038	0.29342	0.021663	0.53142
SLC31A2	0.59399	1.9854	0.0046042	0.2203	0.047095	0.53142
SPEG	0.59327	1.9823	0.0048135	0.22062	0.047444	0.53142
SLC25A47	0.59307	1.9623	0.0048135	0.22062	0.049733	0.53142
PDGFB	0.59302	2.3837	0.0024067	0.17164	0.01714	0.53142
COX8A	0.59253	2.1343	0.00099409	0.11111	0.032816	0.53142
EXOC3L1	0.59233	1.5379	0.00088945	0.10625	0.12407	0.59746
TMEM255A	0.59225	1.4936	0.0027207	0.18531	0.13528	0.60826
SUSD4	0.58962	2.1388	0.0010987	0.11732	0.032452	0.53142
TRIM73	0.58838	2.7124	0.00088945	0.10625	0.0066791	0.53142
GNLY	0.58773	2.5507	0.0025637	0.18081	0.010751	0.53142
GIPC3	0.58772	2.3787	0.002773	0.18531	0.017372	0.53142
FBRSL1	0.58662	2.1567	0.0053367	0.22973	0.031029	0.53142
LIPT2	0.58647	2.5068	0.00099409	0.11111	0.012183	0.53142
EXOC3L4	0.58368	2.4476	0.0055983	0.23404	0.014382	0.53142
CIRBP	0.583	2.3092	0.0030346	0.18831	0.020934	0.53142
KRTAP2-4	0.5827	1.9806	0.0029823	0.18831	0.047633	0.53142
RNF224	0.58234	2.0226	0.0010987	0.11732	0.043115	0.53142
RHBDF1	0.58211	2.2938	0.0012034	0.11979	0.0218	0.53142
UMODL1	0.58145	2.4887	0.0013603	0.1256	0.01282	0.53142
DMC1	0.58075	1.6801	0.0030346	0.18831	0.092937	0.57025
TUBB	0.58007	2.0092	0.001308	0.12136	0.044515	0.53142
DPM2	0.57998	2.6096	0.0012034	0.11979	0.0090652	0.53142
CNOT3	0.57996	1.3972	0.0028776	0.18831	0.16237	0.62304
NRG2	0.57858	2.6299	0.0034531	0.1988	0.00854	0.53142
HIST1H3D	0.57792	1.5052	0.0012557	0.12136	0.13228	0.60615
RHOQ	0.57721	1.3747	0.0030346	0.18831	0.16921	0.62967
SPRR2A	0.57565	2.5001	0.0015696	0.13333	0.012415	0.53142
LCN15	0.5752	2.0323	0.0012034	0.11979	0.042119	0.53142
H3F3A	0.57493	0.41445	0.0014127	0.12736	0.67854	0.92451
VARS	0.5746	2.6901	0.0030346	0.18831	0.0071426	0.53142
ECM1	0.57428	2.3627	0.0015696	0.13333	0.018142	0.53142
PARP8	0.57419	2.4532	0.0012034	0.11979	0.014159	0.53142
SNIP1	0.57271	2.214	0.0017789	0.14407	0.026832	0.53142
PTPMT1	0.57241	2.3868	0.0061738	0.2428	0.016996	0.53142
PTPRN2	0.57211	2.1391	0.001308	0.12136	0.032425	0.53142
PTGES2	0.5715	2.5638	0.0014127	0.12736	0.010353	0.53142
GTF3C3	0.57145	1.7582	0.0031392	0.19108	0.078721	0.55795
SCRT1	0.56913	2.3828	0.0031915	0.19182	0.017181	0.53142
HAGHL	0.56871	1.4653	0.0017266	0.14163	0.14284	0.6132
ST5	0.568	2.0407	0.0063308	0.24494	0.041277	0.53142
PTCH2	0.56795	2.1243	0.0021975	0.16216	0.033648	0.53142
DBX1	0.56674	1.9519	0.0065924	0.25	0.050951	0.53142
DDN	0.56615	2.6371	0.0034531	0.1988	0.0083619	0.53142
USP17L25	0.56592	2.1345	0.0042903	0.21628	0.032799	0.53142
CFB	0.56557	2.3083	0.0034531	0.1988	0.020981	0.53142
NOTCH2NL	0.56433	0.45162	0.0015696	0.13333	0.65154	0.91616
STK19	0.56379	2.0557	0.0034531	0.1988	0.039816	0.53142
CT47A6	0.56373	1.8623	0.0043426	0.21628	0.062563	0.53936
LHX3	0.56373	2.8537	0.0015696	0.13333	0.0043209	0.53142
UQCRH	0.56178	1.3665	0.0024067	0.17164	0.17177	0.63276
PHYKPL	0.56145	2.3055	0.0044996	0.21772	0.02114	0.53142
GOLGA6L1	0.56132	2.4616	0.0066447	0.25	0.013833	0.53142
SLC7A5	0.56078	2.4998	0.0074818	0.26384	0.012427	0.53142
HFE2	0.56053	2.7142	0.0017266	0.14163	0.0066437	0.53142
SNRPD2	0.56014	2.1578	0.0084759	0.28497	0.030942	0.53142
TCEB2	0.55981	1.9385	0.0021975	0.16216	0.052563	0.53142
SALL4	0.55967	2.5795	0.0043426	0.21628	0.009895	0.53142
TCL1B	0.55941	2.4629	0.0079004	0.26916	0.013782	0.53142
PPIAL4D	0.55887	1.748	0.0046565	0.2203	0.080472	0.55842
NPBWR2	0.55878	2.1556	0.0036101	0.20414	0.031116	0.53142
WNT9B	0.55815	2.4191	0.0043426	0.21628	0.015559	0.53142
YDJC	0.55808	2.274	0.016481	0.35327	0.022963	0.53142
TMX4	0.55802	1.7415	0.0033485	0.1988	0.081591	0.55974
PIGH	0.55794	2.41	0.0084236	0.28395	0.015953	0.53142
AVPR1A	0.55787	2.4717	0.0041333	0.21409	0.013449	0.53142
F8A3	0.55779	2.1622	0.0048135	0.22062	0.030605	0.53142
FOXO6	0.55758	2.4771	0.0048135	0.22062	0.013247	0.53142
POTEJ	0.55733	2.4072	0.0048135	0.22062	0.016076	0.53142
MYCL	0.55653	1.8068	0.0049704	0.22454	0.070788	0.54983
ADRB3	0.55624	2.501	0.0073249	0.26071	0.012386	0.53142
RPTOR	0.55598	2.0602	0.0025637	0.18081	0.039382	0.53142
SLC39A3	0.55502	2.6908	0.0047088	0.22062	0.0071279	0.53142
CGB	0.55455	2.8181	0.0095223	0.30283	0.0048312	0.53142
SLC5A9	0.55454	2.2591	0.002773	0.18531	0.023874	0.53142
OR2T3	0.55329	1.2972	0.0028776	0.18831	0.19455	0.65053
TIGD3	0.5527	2.3898	0.0024067	0.17164	0.016856	0.53142
SHISA8	0.55226	2.5096	0.0048135	0.22062	0.012086	0.53142
CD70	0.55224	2.7079	0.0051274	0.22477	0.0067712	0.53142
MVD	0.55219	2.6109	0.0090514	0.29342	0.0090301	0.53142
CGB2	0.55217	2.407	0.0099409	0.30645	0.016084	0.53142
CTBP1	0.55195	1.4443	0.0088945	0.2911	0.14864	0.61521
PTCRA	0.55158	2.7858	0.0047088	0.22062	0.0053388	0.53142
OR4F4	0.55089	2.6924	0.0021451	0.16142	0.0070937	0.53142
PSMD12	0.55057	2.0916	0.0050751	0.22454	0.036477	0.53142
ALG14	0.55012	1.4398	0.0092607	0.29599	0.14991	0.61576
HSD11B1L	0.55009	2.0792	0.0053367	0.22973	0.037601	0.53142
DPPA5	0.54985	2.8118	0.001151	0.11892	0.0049269	0.53142
TMED4	0.5494	2.5237	0.0030346	0.18831	0.011612	0.53142
KIAA1429	0.54921	2.3039	0.0043949	0.21628	0.021229	0.53142
DHRS3	0.54905	1.932	0.0030346	0.18831	0.053365	0.53142
HSD11B1	0.54865	2.8147	0.002773	0.18531	0.0048822	0.53142
PKHD1	0.54817	2.1183	0.005232	0.22831	0.034154	0.53142
HCRT	0.546	2.2197	0.0054413	0.23266	0.02644	0.53142
ANKRD33	0.54596	2.598	0.0051274	0.22477	0.0093762	0.53142
BLOC1S4	0.54519	1.9518	0.010046	0.30819	0.050962	0.53142
LOC101060389	0.54508	1.636	0.0057552	0.23404	0.10184	0.5768
SRSF10	0.54446	1.794	0.0034531	0.1988	0.072809	0.55224
TRNP1	0.54362	2.5386	0.0037147	0.20513	0.01113	0.53142
TST	0.54336	2.4129	0.0055983	0.23404	0.015826	0.53142
FCGR1B	0.54307	1.7775	0.0027207	0.18531	0.075484	0.55345
PYURF	0.54251	2.7488	0.010307	0.3122	0.0059818	0.53142
BEST2	0.54209	1.7511	0.0057552	0.23404	0.079925	0.55842
PKN3	0.54203	2.5737	0.0030346	0.18831	0.010061	0.53142
MRPL34	0.54192	2.25	0.0057552	0.23404	0.024447	0.53142
TCF15	0.5419	2.1603	0.0043426	0.21628	0.030747	0.53142
ABCC3	0.54184	2.4703	0.0057029	0.23404	0.013499	0.53142
IKBKE	0.54182	2.5455	0.0031392	0.19108	0.010911	0.53142
NBPF10	0.54181	1.2163	0.002773	0.18531	0.22386	0.67823
ATPIF1	0.54054	2.727	0.0034531	0.1988	0.006392	0.53142
C21orf33	0.54041	2.3568	0.0034531	0.1988	0.018431	0.53142
JADE1	0.53953	1.4958	0.0061738	0.2428	0.13471	0.60826
PSMA6	0.53891	1.6441	0.01104	0.32462	0.10015	0.5764
RASA4	0.53843	2.4517	0.002773	0.18531	0.014219	0.53142
OSTM1	0.5383	2.016	0.011301	0.32784	0.043799	0.53142
TP53INP2	0.53826	2.4689	0.0056506	0.23404	0.013551	0.53142
FOXG1	0.53799	2.3023	0.011249	0.32774	0.02132	0.53142
SCNN1D	0.53674	2.5757	0.0034531	0.1988	0.010004	0.53142
PALD1	0.5355	2.4044	0.012295	0.33716	0.016201	0.53142
MT1A	0.53537	2.0541	0.0031392	0.19108	0.039969	0.53142
GLIS1	0.53471	2.3096	0.0034531	0.1988	0.020912	0.53142
GADD45G	0.53395	2.3777	0.01083	0.32193	0.01742	0.53142
SPDYE6	0.53382	2.3196	0.0030346	0.18831	0.020365	0.53142
PXN	0.53376	2.3657	0.0061738	0.2428	0.017994	0.53142
CHIT1	0.53333	2.7582	0.0038717	0.20728	0.0058122	0.53142
GLMP	0.53293	1.9964	0.0066447	0.25	0.045896	0.53142
DUSP21	0.53268	2.5623	0.0063308	0.24494	0.010398	0.53142
SLC30A3	0.53233	2.3733	0.0061215	0.2428	0.017632	0.53142
RHOB	0.53225	1.8727	0.0061215	0.2428	0.061116	0.53711
POLD4	0.53187	2.2036	0.013394	0.34799	0.027556	0.53142
PRPF8	0.5318	1.7484	0.013342	0.34799	0.080386	0.55842
BAGE2	0.53162	1.677	0.0070109	0.25281	0.093547	0.57025
SKAP1	0.53079	1.8068	0.0063308	0.24494	0.0708	0.54983
RAB40AL	0.53063	2.627	0.0068017	0.25194	0.0086132	0.53142
RPL41	0.53037	2.6432	0.0061738	0.2428	0.0082131	0.53142
GRB10	0.53031	1.5493	0.0034531	0.1988	0.12131	0.59591
TBC1D3K	0.53017	1.8928	0.0069063	0.25281	0.058388	0.53508
ALKBH7	0.53008	2.1094	0.0066447	0.25	0.03491	0.53142
AQP10	0.52898	2.185	0.0041333	0.21409	0.028889	0.53142
TPST2	0.52874	2.2712	0.0065401	0.25	0.023135	0.53142
RAC3	0.52869	2.0542	0.0067493	0.25194	0.039961	0.53142
HIST1H4J	0.52849	2.2376	0.0036101	0.20414	0.025247	0.53142
SRF	0.52812	2.2729	0.0063831	0.24646	0.023032	0.53142
FADD	0.52803	2.4873	0.0032962	0.19749	0.012873	0.53142
DCST2	0.52762	2.2364	0.0042903	0.21628	0.025328	0.53142
SLC6A20	0.52744	2.1828	0.0063308	0.24494	0.029053	0.53142
MRPS34	0.52675	2.1337	0.0039764	0.20937	0.032866	0.53142
DTYMK	0.52616	2.498	0.014283	0.34799	0.012489	0.53142
RNF187	0.52586	2.1762	0.0039764	0.20937	0.029538	0.53142
CST7	0.52571	1.6986	0.0063308	0.24494	0.089388	0.56893
KCNJ4	0.52522	1.9665	0.0068017	0.25194	0.049241	0.53142
CABP4	0.52506	2.2441	0.0034531	0.1988	0.024823	0.53142
CNN2	0.525	2.5988	0.0070109	0.25281	0.0093554	0.53142
MTURN	0.52469	2.0133	0.0078481	0.26882	0.044084	0.53142
KISS1R	0.52456	2.1673	0.0072202	0.25794	0.030214	0.53142
HIST1H4K	0.52389	2.1588	0.0039764	0.20937	0.030862	0.53142
FRAT2	0.52388	1.731	0.01444	0.34799	0.083455	0.56284
FAHD1	0.52366	2.1544	0.0042903	0.21628	0.031208	0.53142
IRF2BPL	0.52349	1.9987	0.014702	0.34799	0.045646	0.53142
MAST2	0.52326	2.8331	0.0046565	0.2203	0.0046092	0.53142
P2RX1	0.52318	1.978	0.014702	0.34799	0.047928	0.53142
GPI	0.52268	1.7494	0.014911	0.34799	0.080221	0.55842
POU3F2	0.52267	1.6265	0.014388	0.34799	0.10385	0.57782
C9orf62	0.52238	2.5627	0.0038717	0.20728	0.010386	0.53142
SPATA24	0.52235	2.2351	0.0086852	0.28819	0.025411	0.53142
TRPT1	0.52206	2.8338	0.0039764	0.20937	0.0045999	0.53142
DPP7	0.52169	2.4689	0.0038717	0.20728	0.013554	0.53142
ACTR1A	0.52164	2.1532	0.014859	0.34799	0.0313	0.53142
PAQR3	0.52152	2.3716	0.01444	0.34799	0.017712	0.53142
SYNGR3	0.52135	2.0719	0.0043426	0.21628	0.038275	0.53142
MACROD1	0.52112	2.3189	0.0041333	0.21409	0.0204	0.53142
SSR2	0.52107	1.7764	0.0046565	0.2203	0.075669	0.55345
NARFL	0.52089	2.2628	0.0043426	0.21628	0.023646	0.53142
PDZK1IP1	0.52042	2.3986	0.0049704	0.22454	0.016459	0.53142
PTGFRN	0.51959	2.3165	0.015121	0.34839	0.02053	0.53142
GLP1R	0.51949	2.0751	0.0076388	0.26545	0.037977	0.53142
SERBP1	0.5191	1.6323	0.014702	0.34799	0.10262	0.57732
FAM160A2	0.51888	1.9968	0.014911	0.34799	0.045847	0.53142
HIST2H4B	0.51838	2.0649	0.0088945	0.2911	0.038932	0.53142
GPR161	0.51835	2.3147	0.0046042	0.2203	0.020629	0.53142
GATA2	0.5179	2.1241	0.0076388	0.26545	0.033661	0.53142
TMEM179	0.51761	2.4078	0.015591	0.34848	0.016049	0.53142
MYBPH	0.51744	2.299	0.0051274	0.22477	0.021503	0.53142
FILIP1L	0.51727	1.337	0.0076911	0.26679	0.18122	0.6404
NPIPB6	0.51705	1.4285	0.0091038	0.29342	0.15313	0.61732
PABPN1L	0.51612	2.2188	0.015801	0.34913	0.026498	0.53142
SYTL1	0.51611	2.8365	0.0057552	0.23404	0.0045609	0.53142
CHST5	0.51575	1.8087	0.0044996	0.21772	0.070495	0.54972
LOC388849	0.51493	0.52769	0.030503	0.41786	0.59772	0.89748
CRIPAK	0.51488	2.5098	0.015958	0.35023	0.012081	0.53142
TACR3	0.51463	2.0584	0.015853	0.34948	0.039554	0.53142
FLOT2	0.5146	2.3263	0.0097839	0.30519	0.020004	0.53142
DNA2	0.51373	2.0028	0.016272	0.35023	0.045195	0.53142
EME2	0.51361	1.802	0.0050751	0.22454	0.071541	0.5505
ARL17A	0.51357	1.9716	0.0088945	0.2911	0.048658	0.53142
SLC25A10	0.51349	2.5912	0.0092607	0.29599	0.0095633	0.53142
TMEM191C	0.51329	2.012	0.020719	0.375	0.044222	0.53142
FAM20B	0.51271	2.1096	0.0052844	0.22973	0.034889	0.53142
USP39	0.51238	2.6247	0.0085805	0.28571	0.0086735	0.53142
CATSPERD	0.51187	1.9753	0.0097316	0.30519	0.048234	0.53142
USP17L29	0.51183	1.8049	0.010307	0.3122	0.071086	0.55012
LPPR3	0.51164	2.4916	0.0097839	0.30519	0.012715	0.53142
ISG20	0.51029	2.0587	0.0085805	0.28571	0.039524	0.53142
TICRR	0.50921	1.5013	0.0054936	0.23385	0.13327	0.6072
KCNJ11	0.50873	2.1004	0.017632	0.35805	0.035692	0.53142
MPZL1	0.5087	2.3136	0.0054936	0.23385	0.020691	0.53142
CADM4	0.50856	2.1704	0.018992	0.36928	0.029978	0.53142
NPTXR	0.50828	2.1735	0.0099409	0.30645	0.029744	0.53142
EXOSC10	0.50809	2.1817	0.0057552	0.23404	0.029129	0.53142
OAS1	0.50805	1.8981	0.01015	0.3104	0.057683	0.53508
PTBP1	0.50766	2.1638	0.010464	0.31596	0.030478	0.53142
IL20RA	0.50732	1.361	0.017841	0.35933	0.17352	0.63413
RBMS3	0.50623	1.3642	0.02255	0.38007	0.1725	0.63304
AKT1	0.50543	2.5952	0.019097	0.36996	0.0094548	0.53142
MT1E	0.50527	1.9011	0.0053367	0.22973	0.057295	0.53508
WDR34	0.50497	1.961	0.0055983	0.23404	0.049873	0.53142
RBM15	0.50485	3.0007	0.020196	0.37427	0.0026936	0.53142
SFTPB	0.5042	2.8094	0.010046	0.30819	0.0049626	0.53142
LTB4R2	0.504	2.6538	0.019777	0.37241	0.0079583	0.53142
NUDT3	0.50395	2.6078	0.010516	0.31654	0.009113	0.53142
C11orf49	0.50371	1.7458	0.0057029	0.23404	0.080849	0.55866
PPP1R3E	0.5036	1.9834	0.019986	0.37427	0.04732	0.53142
ART1	0.50346	0.8004	0.019829	0.37303	0.42348	0.81346
CHP1	0.50346	1.7054	0.020248	0.37427	0.088125	0.56674
EIF6	0.50335	2.9473	0.010202	0.311	0.0032061	0.53142
MYEOV2	0.50249	0.45125	0.020143	0.37427	0.65181	0.91623
OR10H5	0.50222	2.1497	0.011406	0.32784	0.031582	0.53142
LRRC71	0.50217	1.8542	0.0060692	0.2428	0.063717	0.54028
FLNC	0.50216	2.0679	0.0056506	0.23404	0.038646	0.53142
PUM1	0.50215	2.5597	0.0062784	0.24494	0.010478	0.53142
ODF3B	0.5019	2.0618	0.010883	0.32248	0.039231	0.53142
PDLIM4	0.50156	2.5191	0.0124	0.33857	0.011766	0.53142
HPSE	0.50151	1.5052	0.019516	0.3714	0.13227	0.60615
METTL2B	0.50131	1.7806	0.0057552	0.23404	0.074974	0.55345
FGFRL1	0.50104	1.9236	0.020248	0.37427	0.0544	0.53142
ENDOG	0.50078	1.6031	0.0057552	0.23404	0.10892	0.58329
SUOX	0.49991	2.1823	0.010621	0.31818	0.02909	0.53142
MUC5B	0.49982	1.8247	0.020824	0.375	0.068042	0.54601
TM7SF2	0.49977	2.1449	0.0057552	0.23404	0.031961	0.53142
RAB8B	0.49961	2.4333	0.0042903	0.21628	0.014961	0.53142
GFER	0.49923	2.0451	0.0060692	0.2428	0.040842	0.53142
CDK3	0.4992	2.4395	0.011563	0.32985	0.014708	0.53142
ZNF185	0.49911	1.7305	0.012348	0.33763	0.083549	0.56303
FCHSD1	0.49862	1.4678	0.013342	0.34799	0.14217	0.6132
NLE1	0.49819	1.8872	0.011667	0.33037	0.059129	0.53508
TTYH3	0.49795	2.3156	0.0069586	0.25281	0.020581	0.53142
DUSP2	0.49785	2.6571	0.010621	0.31818	0.0078817	0.53142
PDCD7	0.49783	1.841	0.0043949	0.21628	0.065615	0.5442
SPSB4	0.49779	2.9296	0.0068017	0.25194	0.0033937	0.53142
GUCA1A	0.49749	2.1305	0.011667	0.33037	0.033132	0.53142
OST4	0.49724	2.8175	0.011458	0.32784	0.0048392	0.53142
CNNM2	0.49718	1.7117	0.021556	0.37682	0.086949	0.56595
ABCA2	0.49689	2.0875	0.0057552	0.23404	0.036842	0.53142
CHRNA2	0.49679	1.7182	0.020248	0.37427	0.085756	0.56404
CPZ	0.49648	2.4089	0.020824	0.375	0.015999	0.53142
MYO1A	0.49636	1.6444	0.011354	0.32784	0.10009	0.5764
GIPC1	0.496	2.116	0.012662	0.34133	0.034348	0.53142
GOLGA6C	0.49597	2.2351	0.0051274	0.22477	0.02541	0.53142
ZBTB39	0.49592	2.1528	0.011406	0.32784	0.031333	0.53142
CYTH4	0.49557	2.4605	0.012243	0.33716	0.013875	0.53142
RILPL1	0.49541	1.5581	0.021818	0.37738	0.11921	0.59305
MFNG	0.49521	1.9863	0.012295	0.33716	0.047001	0.53142
SIAH2	0.49494	2.4624	0.0035578	0.20359	0.013799	0.53142
C2orf27B	0.49433	1.0779	0.011981	0.3348	0.2811	0.73067
FAM72A	0.49423	1.7599	0.0067493	0.25194	0.07842	0.55734
MAN2C1	0.4939	2.4423	0.0053367	0.22973	0.014594	0.53142
CGB1	0.49371	2.0415	0.02344	0.38435	0.041202	0.53142
CHST14	0.49348	2.1237	0.022916	0.38287	0.033697	0.53142
FAM43B	0.4932	2.0686	0.0069586	0.25281	0.03858	0.53142
PRR35	0.49285	2.5727	0.014022	0.34799	0.010092	0.53142
LRRC14	0.49274	1.9754	0.011458	0.32784	0.048219	0.53142
MOB3C	0.49192	2.0127	0.0070109	0.25281	0.044145	0.53142
NME4	0.49142	1.7866	0.0066447	0.25	0.073999	0.55286
PTPRS	0.49135	2.2615	0.01376	0.34799	0.023726	0.53142
CRB2	0.49037	2.4188	0.0063308	0.24494	0.015574	0.53142
RAB25	0.49018	2.4464	0.0070109	0.25281	0.014428	0.53142
SFSWAP	0.49007	2.0824	0.02323	0.38342	0.03731	0.53142
ORC1	0.48954	2.0504	0.0065401	0.25	0.040321	0.53142
ZNF697	0.48948	2.3683	0.0061738	0.2428	0.017868	0.53142
KCNH3	0.48915	2.5408	0.012871	0.34502	0.011059	0.53142
AMN	0.4891	1.5548	0.079265	0.55875	0.12	0.59322
MST1	0.48898	1.7988	0.01444	0.34799	0.072056	0.55066
CDC45	0.48891	2.5304	0.043897	0.47003	0.011393	0.53142
HIST1H2AH	0.48857	1.4233	0.0065924	0.25	0.15463	0.61848
FAM159A	0.48814	2.5963	0.006697	0.25147	0.0094244	0.53142
HNRNPA1	0.4875	1.6992	0.013342	0.34799	0.089288	0.56893
DNAJB12	0.48737	1.5578	0.024434	0.39046	0.11928	0.59305
ITPRIP	0.48736	1.5987	0.024434	0.39046	0.10989	0.58438
CEBPB	0.48721	2.3042	0.014283	0.34799	0.02121	0.53142
SRBD1	0.48698	2.2493	0.013603	0.34799	0.024494	0.53142
TMEM183A	0.48683	2.1903	0.0078481	0.26882	0.028502	0.53142
TMEM121	0.48674	1.9168	0.024905	0.39046	0.055267	0.53244
MT1M	0.48674	1.6376	0.0065924	0.25	0.10152	0.5766
FXYD7	0.4864	1.9613	0.025271	0.39046	0.04985	0.53142
ZBTB20	0.48605	2.3486	0.014022	0.34799	0.018846	0.53142
RPS15	0.48595	1.731	0.01444	0.34799	0.083454	0.56284
CPT1C	0.48579	2.2005	0.014283	0.34799	0.027768	0.53142
CCDC85C	0.4855	1.9499	0.025271	0.39046	0.051188	0.53142
RAB26	0.48523	2.2878	0.0072725	0.25933	0.022146	0.53142
HES6	0.48514	2.3785	0.025166	0.39046	0.017385	0.53142
PSMB10	0.48489	0.62345	0.0064877	0.2495	0.53299	0.86937
MLNR	0.48483	1.2698	0.024067	0.38758	0.20415	0.65923
THEM6	0.48457	2.385	0.013342	0.34799	0.017081	0.53142
USP17L17	0.48448	2.3658	0.015225	0.34839	0.01799	0.53142
REEP4	0.48362	1.34	0.02412	0.38758	0.18023	0.63984
NKX2-1	0.4836	2.2302	0.024957	0.39046	0.025733	0.53142
ME3	0.48358	1.617	0.014231	0.34799	0.10588	0.57874
PIGM	0.48352	1.8655	0.0074295	0.26384	0.062115	0.53744
MYO15A	0.48341	2.7599	0.0070109	0.25281	0.005782	0.53142
OR2M3	0.4834	1.6937	0.0087898	0.29016	0.090332	0.56898
ZNHIT3	0.48321	1.9587	0.015278	0.34839	0.05015	0.53142
PLAGL2	0.48314	2.3375	0.014022	0.34799	0.019415	0.53142
PPIAL4E	0.48306	1.6349	0.0057552	0.23404	0.10207	0.57705
C10orf105	0.48283	2.7983	0.026056	0.39617	0.0051368	0.53142
WDR66	0.48249	2.1604	0.014702	0.34799	0.030743	0.53142
DDX60	0.48244	1.9998	0.026631	0.39617	0.045519	0.53142
FADS6	0.48237	1.7989	0.014702	0.34799	0.072034	0.55066
MGAT5B	0.48231	2.3789	0.014702	0.34799	0.017364	0.53142
EIF4A1	0.48228	1.7651	0.028358	0.4052	0.077552	0.55628
UBQLN4	0.48221	2.5451	0.0087375	0.28943	0.010926	0.53142
ADRB1	0.48193	2.0111	0.023806	0.38592	0.044315	0.53142
WNT1	0.48182	1.9983	0.014283	0.34799	0.045679	0.53142
SORCS2	0.48134	2.2334	0.025375	0.39081	0.025525	0.53142
MFSD12	0.48102	2.1676	0.01533	0.34839	0.030186	0.53142
UNG	0.48079	2.071	0.014911	0.34799	0.038354	0.53142
MYL5	0.48077	1.8698	0.026631	0.39617	0.061515	0.53736
HNF1A	0.48071	2.4387	0.014911	0.34799	0.01474	0.53142
VCP	0.48034	1.8782	0.022498	0.38007	0.060348	0.53624
C2orf72	0.48023	2.4131	0.02684	0.39617	0.015818	0.53142
SDHAF1	0.48018	1.8654	0.02773	0.4	0.062123	0.53744
DNAJB1	0.48012	1.8956	0.015539	0.34848	0.058016	0.53508
CARS	0.47964	2.798	0.027154	0.39664	0.0051425	0.53142
RNASEH2C	0.47917	2.6359	0.0076388	0.26545	0.0083923	0.53142
XAB2	0.47898	2.0902	0.015748	0.34913	0.036597	0.53142
SFT2D3	0.47896	1.4672	0.014702	0.34799	0.14233	0.6132
LRR1	0.47874	1.6182	0.028096	0.40285	0.10561	0.57795
KCNN1	0.47838	2.1624	0.015801	0.34913	0.030588	0.53142
FES	0.47828	2.0798	0.0087898	0.29016	0.03754	0.53142
EFNA3	0.47825	1.798	0.0093654	0.29883	0.07217	0.55122
LIMS2	0.47819	1.8018	0.014911	0.34799	0.071574	0.5505
SFPQ	0.47791	1.921	0.0098362	0.30519	0.054726	0.53174
POLR2L	0.47775	1.3881	0.028305	0.40494	0.16511	0.6259
CHKB	0.47774	1.7008	0.015539	0.34848	0.088977	0.56839
RANGAP1	0.47751	2.2967	0.015539	0.34848	0.021633	0.53142
MSTO1	0.47727	1.6808	0.0096793	0.30519	0.092794	0.57025
PCDHAC2	0.47702	1.5185	0.017684	0.35805	0.12889	0.60189
TMPRSS9	0.47625	1.8875	0.016219	0.35023	0.059093	0.53508
PTPRB	0.47586	2.4175	0.015068	0.34839	0.015628	0.53142
FLNA	0.47571	2.2486	0.017056	0.35473	0.02454	0.53142
MT1G	0.47567	1.9186	0.0083189	0.28142	0.055036	0.53224
PEPD	0.47554	1.4417	0.029561	0.41232	0.14938	0.61555
AURKA	0.47508	1.3166	0.016167	0.35023	0.18798	0.64433
CYP27C1	0.47487	2.2495	0.015487	0.34848	0.024482	0.53142
SCGB1C1	0.47485	2.0084	0.017789	0.35865	0.044599	0.53142
CDH24	0.47431	2.6704	0.02977	0.41232	0.0075771	0.53142
CAMKK1	0.4741	2.1145	0.02977	0.41232	0.034471	0.53142
CIT	0.47392	1.8937	0.016429	0.35321	0.058266	0.53508
LDLRAP1	0.47392	2.3772	0.011144	0.32519	0.017446	0.53142
E2F1	0.47387	1.6751	0.015539	0.34848	0.093915	0.57026
TVP23A	0.47373	2.513	0.018103	0.35967	0.011972	0.53142
KIRREL2	0.47352	2.2667	0.030503	0.41786	0.023407	0.53142
ZNF385C	0.47345	1.7611	0.016638	0.35327	0.078216	0.55732
GPAA1	0.47341	2.2783	0.014911	0.34799	0.022707	0.53142
C9orf156	0.47326	2.377	0.026579	0.39617	0.017453	0.53142
PCGF1	0.47325	2.4153	0.015696	0.34884	0.015722	0.53142
MEX3D	0.4732	1.9456	0.01737	0.35805	0.051697	0.53142
POP7	0.47296	2.06	0.0074818	0.26384	0.039398	0.53142
PHPT1	0.47293	2.9273	0.0084236	0.28395	0.0034189	0.53142
FGF22	0.47276	2.0698	0.017475	0.35805	0.038471	0.53142
RSPO1	0.47275	2.4955	0.010673	0.31875	0.012577	0.53142
LHB	0.47254	2.308	0.031968	0.42077	0.020997	0.53142
ASPG	0.47175	1.8919	0.030607	0.41786	0.058506	0.53508
MAPK11	0.47131	2.0156	0.017056	0.35473	0.043843	0.53142
FBXO41	0.4713	2.3895	0.016115	0.35023	0.016874	0.53142
PRIM1	0.47081	2.2633	0.016115	0.35023	0.023616	0.53142
ANKRD20A4	0.47048	1.5735	0.026474	0.39617	0.1156	0.59165
KRTAP5-7	0.47034	1.7637	0.02977	0.41232	0.077776	0.55628
FAM19A3	0.46977	2.3725	0.031445	0.42054	0.01767	0.53142
PDDC1	0.46963	2.2346	0.031706	0.42054	0.025445	0.53142
LUC7L3	0.46933	2.6445	0.017946	0.35967	0.0081822	0.53142
ARMC12	0.46927	2.1922	0.017475	0.35805	0.028366	0.53142
GJB5	0.46909	1.8722	0.011406	0.32784	0.061184	0.53736
ZG16B	0.46875	1.9554	0.010464	0.31596	0.050534	0.53142
REEP2	0.46872	1.768	0.0203	0.3744	0.077066	0.55583
CMIP	0.46864	1.9225	0.0327	0.42316	0.054543	0.53142
LOC101927572	0.46859	2.54	0.019725	0.37241	0.011086	0.53142
LHPP	0.46828	2.4054	0.029038	0.4102	0.016155	0.53142
PRR7	0.46818	2.3735	0.021033	0.37676	0.017618	0.53142
KRTCAP2	0.46801	2.5412	0.011144	0.32519	0.011049	0.53142
PACS1	0.46795	2.4868	0.0097839	0.30519	0.012888	0.53142
CRLS1	0.46777	1.2398	0.01444	0.34799	0.21506	0.67149
FAH	0.46774	2.0147	0.010673	0.31875	0.043934	0.53142
RPRM	0.46737	2.5164	0.017004	0.35473	0.011858	0.53142
OPLAH	0.46725	1.9122	0.016219	0.35023	0.055847	0.53319
C3	0.46722	2.4494	0.019202	0.36996	0.014311	0.53142
AZIN2	0.46715	3.1112	0.020248	0.37427	0.0018635	0.53142
KIAA1522	0.46707	2.4863	0.011981	0.3348	0.012909	0.53142
SLC35D2	0.46657	1.5118	0.029195	0.41181	0.13057	0.60461
FAM72C	0.46657	1.2583	0.020405	0.37464	0.20828	0.66303
NBPF9	0.46583	1.4361	0.0096793	0.30519	0.15098	0.61674
KRTAP10-2	0.46559	2.2386	0.012034	0.33528	0.025182	0.53142
TMEM183B	0.46553	2.3337	0.020771	0.375	0.019612	0.53142
CLIP3	0.46512	2.2188	0.034061	0.42885	0.026502	0.53142
KLK5	0.4648	1.7526	0.019149	0.36996	0.079671	0.55842
NKAIN2	0.4647	1.8568	0.0327	0.42316	0.063344	0.54028
HIST4H4	0.46427	1.9685	0.018364	0.36214	0.049012	0.53142
USP17L11	0.46394	1.9616	0.021242	0.37682	0.049804	0.53142
SYS1	0.46393	1.5705	0.019777	0.37241	0.11629	0.59211
SOWAHA	0.46372	2.4715	0.021713	0.37738	0.013455	0.53142
RAMP3	0.4632	2.1913	0.012295	0.33716	0.028433	0.53142
NAT6	0.46268	2.3729	0.021556	0.37682	0.017647	0.53142
HDAC11	0.46267	1.9439	0.019516	0.3714	0.051902	0.53142
KRTAP2-1	0.46213	2.2249	0.020248	0.37427	0.026088	0.53142
DONSON	0.46185	2.2363	0.012348	0.33763	0.025334	0.53142
FAM213B	0.46185	2.3798	0.012243	0.33716	0.017322	0.53142
HIST1H2BK	0.46182	1.9933	0.010987	0.32407	0.046229	0.53142
RPL8	0.46173	1.5437	0.018208	0.36062	0.12267	0.59734
CACNA2D2	0.46164	2.3252	0.021818	0.37738	0.020064	0.53142
FRAT1	0.46156	2.7852	0.034845	0.43023	0.0053487	0.53142
MRPS14	0.46149	1.8481	0.011877	0.33382	0.064582	0.54028
CHST13	0.46131	1.876	0.019516	0.3714	0.060652	0.5364
TBC1D3H	0.46126	2.3394	0.0372	0.44067	0.019317	0.53142
CHST6	0.46116	1.9471	0.010987	0.32407	0.05152	0.53142
CT47A2	0.46109	1.8043	0.021818	0.37738	0.07119	0.55012
PCNA	0.46082	1.1099	0.015644	0.34848	0.26706	0.7163
NICN1	0.46073	2.038	0.022132	0.38007	0.041552	0.53142
H1FX	0.46069	2.3771	0.019725	0.37241	0.017448	0.53142
KLF13	0.46048	2.2862	0.034584	0.42978	0.022245	0.53142
C17orf89	0.46024	2.0108	0.021347	0.37682	0.044344	0.53142
LFNG	0.46004	2.3935	0.014283	0.34799	0.016688	0.53142
TPGS1	0.45963	2.4703	0.021556	0.37682	0.0135	0.53142
H2AFB2	0.45951	2.1529	0.022393	0.38007	0.031324	0.53142
DPH2	0.45916	2.0571	0.013551	0.34799	0.039678	0.53142
NKAIN4	0.45913	0.37705	0.021347	0.37682	0.70614	0.93384
SCGB1A1	0.45905	2.8268	0.011301	0.32784	0.0047019	0.53142
MKI67	0.45901	2.3825	0.066918	0.53242	0.017197	0.53142
LENG9	0.45886	2.3871	0.020196	0.37427	0.016984	0.53142
LRRC16B	0.45862	2.3725	0.036363	0.43519	0.017668	0.53142
ROGDI	0.45862	1.5223	0.012295	0.33716	0.12793	0.60098
MYOZ3	0.45861	1.91	0.023126	0.38342	0.056132	0.53319
VHL	0.4586	1.9067	0.020771	0.375	0.056561	0.53377
CYB5RL	0.45847	0.52659	0.011981	0.3348	0.59848	0.8979
VOPP1	0.4583	2.2495	0.011563	0.32985	0.024479	0.53142
DOT1L	0.45811	2.5798	0.021975	0.37906	0.0098847	0.53142
KRTAP17-1	0.45804	1.9711	0.021451	0.37682	0.048714	0.53142
ORAI1	0.45771	2.3319	0.021556	0.37682	0.019708	0.53142
ADPRHL2	0.45762	2.2443	0.013917	0.34799	0.024816	0.53142
RCAN3	0.45755	2.0124	0.01444	0.34799	0.044176	0.53142
C19orf26	0.45754	2.174	0.022184	0.38007	0.029703	0.53142
C2orf48	0.45699	2.4281	0.0203	0.3744	0.015177	0.53142
C1orf127	0.45693	2.2046	0.013656	0.34799	0.027482	0.53142
OR2T34	0.45688	0.39372	0.014022	0.34799	0.69379	0.9293
LDLRAD1	0.45684	2.6088	0.012243	0.33716	0.0090852	0.53142
ATP6V0B	0.45666	1.9252	0.014022	0.34799	0.054204	0.53142
ENTPD2	0.45655	1.9592	0.011144	0.32519	0.050091	0.53142
CTRB2	0.45644	1.4816	0.012034	0.33528	0.13845	0.61169
PPP1R9B	0.45643	2.6325	0.02187	0.37794	0.0084748	0.53142
FAM89A	0.4563	2.5343	0.012452	0.33949	0.011268	0.53142
CORT	0.45624	2.379	0.013446	0.34799	0.017361	0.53142
USP17L15	0.45616	1.7327	0.02323	0.38342	0.083154	0.56282
FRG1	0.45558	1.7435	0.034845	0.43023	0.08124	0.55914
ZCCHC3	0.45555	1.1484	0.017056	0.35473	0.25079	0.70292
ADRA2C	0.45552	2.1871	0.037514	0.44232	0.028736	0.53142
MGC57346-CRHR1	0.45533	2.2482	0.023387	0.38435	0.024565	0.53142
TCEB3CL2	0.4551	2.1906	0.023544	0.38435	0.028482	0.53142
PPP1R2	0.45486	2.1067	0.01444	0.34799	0.035143	0.53142
TNFAIP8L2	0.45483	2.801	0.013603	0.34799	0.0050938	0.53142
ICAM5	0.45476	2.0134	0.022759	0.38158	0.044075	0.53142
KRT32	0.45474	2.2355	0.022288	0.38007	0.025384	0.53142
TMEM262	0.45466	2.2779	0.023649	0.38435	0.022731	0.53142
C12orf54	0.45442	2.4258	0.021347	0.37682	0.015275	0.53142
IDH2	0.45431	2.3074	0.013551	0.34799	0.021033	0.53142
KCNJ9	0.45422	2.374	0.013185	0.34799	0.017597	0.53142
PRRT3	0.45414	2.5316	0.022184	0.38007	0.011356	0.53142
QSOX1	0.45412	2.0213	0.012557	0.33994	0.043245	0.53142
SLC19A1	0.45385	2.4262	0.014388	0.34799	0.01526	0.53142
MEF2BNB	0.45377	2.248	0.023126	0.38342	0.024577	0.53142
TEKT4	0.45373	2.3702	0.020824	0.375	0.017777	0.53142
FBXL22	0.45363	2.4749	0.0088945	0.2911	0.013328	0.53142
EIF3D	0.45342	2.1217	0.022498	0.38007	0.03386	0.53142
SPPL2C	0.45299	2.3108	0.022655	0.38049	0.020843	0.53142
MXD3	0.45292	2.478	0.025585	0.39214	0.013212	0.53142
BOK	0.45243	2.037	0.039554	0.45188	0.041646	0.53142
IER5L	0.45242	2.263	0.013185	0.34799	0.023634	0.53142
PC	0.45138	2.3669	0.041019	0.45982	0.017939	0.53142
JAG2	0.45126	1.4088	0.040287	0.4546	0.15888	0.6201
C19orf24	0.45117	1.9959	0.023858	0.38611	0.045948	0.53142
SRSF12	0.45061	1.3809	0.039188	0.44985	0.1673	0.62786
PHLDA3	0.4506	2.296	0.014702	0.34799	0.021674	0.53142
KRT18	0.45044	1.2931	0.022341	0.38007	0.19596	0.65172
SEMA6B	0.4503	2.1503	0.024172	0.38758	0.031531	0.53142
PF4	0.45028	2.8878	0.038926	0.44792	0.0038791	0.53142
DLG3	0.45023	1.3672	0.025166	0.39046	0.17157	0.63276
TRMT1	0.44961	2.6304	0.024695	0.39046	0.0085286	0.53142
WRNIP1	0.44902	1.8857	0.0070109	0.25281	0.059332	0.53508
OBSCN	0.44887	2.1342	0.014179	0.34799	0.032828	0.53142
YPEL4	0.44886	2.2649	0.011981	0.3348	0.023519	0.53142
NEUROG2	0.44885	2.0366	0.041385	0.46109	0.041694	0.53142
OBP2A	0.44884	2.1941	0.012871	0.34502	0.02823	0.53142
CACNA1H	0.4488	2.6262	0.014283	0.34799	0.0086355	0.53142
BOLA1	0.44872	2.737	0.014493	0.34799	0.0062005	0.53142
HSD17B8	0.44853	2.4923	0.023544	0.38435	0.012693	0.53142
PNKP	0.44824	2.2968	0.02391	0.38663	0.021629	0.53142
C1orf109	0.44823	2.0974	0.01533	0.34839	0.035961	0.53142
DDX51	0.44822	2.2154	0.041804	0.46238	0.026734	0.53142
DENND6B	0.44807	1.9359	0.02616	0.39617	0.052883	0.53142
TMEM184B	0.44778	1.6208	0.024172	0.38758	0.10507	0.57789
EIF2AK4	0.44768	2.0154	0.043897	0.47003	0.043861	0.53142
TBX19	0.44768	1.9669	0.01444	0.34799	0.049196	0.53142
CKB	0.44752	2.1461	0.042693	0.46549	0.031869	0.53142
NUDT17	0.44745	2.6835	0.013289	0.34799	0.0072865	0.53142
MRPL57	0.44705	1.8127	0.026474	0.39617	0.069882	0.54808
ZNF618	0.44701	1.5239	0.041961	0.46305	0.12753	0.60095
CAMSAP2	0.44701	1.9913	0.015225	0.34839	0.046446	0.53142
C12orf10	0.44695	2.8056	0.02323	0.38342	0.0050222	0.53142
FSCN2	0.44686	1.9273	0.025271	0.39046	0.053943	0.53142
C20orf195	0.44683	1.9431	0.025009	0.39046	0.052008	0.53142
C1orf204	0.44673	1.7037	0.014388	0.34799	0.088432	0.56747
C2orf68	0.44627	1.9705	0.023544	0.38435	0.048785	0.53142
FDX1L	0.44613	2.2648	0.025585	0.39214	0.023522	0.53142
TMEM127	0.44572	2.9988	0.023126	0.38342	0.0027106	0.53142
DPY30	0.44553	2.0093	0.023126	0.38342	0.044508	0.53142
ACTN4	0.44549	2.1384	0.045414	0.47609	0.032481	0.53142
KRT16	0.44547	2.6583	0.025166	0.39046	0.0078544	0.53142
MYOG	0.44545	2.1935	0.015539	0.34848	0.028269	0.53142
HES5	0.4454	2.5996	0.015068	0.34839	0.0093346	0.53142
FOXL2NB	0.44535	1.9458	0.02684	0.39617	0.051674	0.53142
ODF3L1	0.44515	1.8077	0.011667	0.33037	0.070653	0.54983
CILP	0.44466	2.4026	0.010516	0.31654	0.01628	0.53142
LIPC	0.4445	1.4557	0.010569	0.31761	0.14548	0.61326
RPL26L1	0.44442	1.6105	0.027887	0.40166	0.1073	0.5804
BAIAP2	0.44438	2.5091	0.015121	0.34839	0.012102	0.53142
TRIM62	0.44409	2.1053	0.016115	0.35023	0.035263	0.53142
F8A1	0.44393	2.6974	0.027521	0.39864	0.0069875	0.53142
CDC42EP1	0.44367	2.6025	0.025585	0.39214	0.0092554	0.53142
FAM89B	0.44367	2.1003	0.014388	0.34799	0.035706	0.53142
LMTK3	0.44337	1.8326	0.048292	0.48815	0.066859	0.54471
TEKT2	0.44319	1.968	0.016219	0.35023	0.049066	0.53142
RBP4	0.44303	2.4146	0.045676	0.47609	0.015754	0.53142
BSG	0.44302	2.8292	0.026683	0.39617	0.0046663	0.53142
TNIP2	0.443	2.0142	0.045414	0.47609	0.043993	0.53142
SAMD11	0.44243	2.0931	0.015696	0.34884	0.036336	0.53142
FZR1	0.44229	2.5747	0.02684	0.39617	0.010032	0.53142
DUSP23	0.44205	2.1784	0.015068	0.34839	0.029374	0.53142
KCNJ14	0.44181	2.4394	0.049181	0.49062	0.014713	0.53142
ASIC1	0.4415	2.4903	0.025166	0.39046	0.012763	0.53142
LCNL1	0.44135	2.7077	0.014283	0.34799	0.006776	0.53142
TTF2	0.44118	1.8211	0.047036	0.48385	0.068585	0.54617
EPHA7	0.44116	1.9665	0.045623	0.47609	0.049246	0.53142
NBPF14	0.44116	1.7533	0.014336	0.34799	0.079543	0.55842
INF2	0.44101	1.6333	0.04735	0.48604	0.10241	0.57705
IQGAP3	0.44099	1.902	0.016272	0.35023	0.057177	0.53508
MYBPC2	0.44096	2.591	0.026631	0.39617	0.0095697	0.53142
FBXO27	0.44071	2.662	0.048501	0.48815	0.0077689	0.53142
PRRT1	0.44066	2.8065	0.024643	0.39046	0.0050078	0.53142
BAP1	0.44059	2.2394	0.026474	0.39617	0.025131	0.53142
ANKDD1A	0.44031	2.6891	0.011354	0.32784	0.0071645	0.53142
ATP5J2	0.44008	1.7619	0.013917	0.34799	0.078087	0.55668
PRDX2	0.44002	2.0075	0.028148	0.4033	0.044701	0.53142
ABHD17A	0.43993	2.122	0.029352	0.41232	0.033842	0.53142
MPV17L	0.4397	2.2255	0.01533	0.34839	0.02605	0.53142
PERM1	0.43937	1.7152	0.029509	0.41232	0.086303	0.56535
KIF17	0.43923	2.3271	0.017684	0.35805	0.01996	0.53142
RPA3	0.43902	1.7792	0.017161	0.35645	0.075207	0.55345
RHBDD3	0.43901	2.1568	0.027207	0.39664	0.03102	0.53142
POLG2	0.439	1.5195	0.027416	0.39787	0.12864	0.60189
GALC	0.43874	1.5851	0.049129	0.49062	0.11294	0.58775
HIST1H2AC	0.43873	1.423	0.01533	0.34839	0.15475	0.61848
EIF4A3	0.43862	1.5193	0.026893	0.39617	0.12869	0.60189
PDCD1	0.43852	1.5281	0.048815	0.48899	0.12649	0.60035
MRC2	0.43846	1.937	0.027939	0.40181	0.052749	0.53142
HES1	0.4384	2.4391	0.018417	0.36214	0.014726	0.53142
NPPB	0.4384	1.7863	0.017318	0.35784	0.074053	0.55286
FSCN1	0.43834	1.94	0.019254	0.37022	0.052375	0.53142
CSF2	0.4383	2.5131	0.030921	0.41974	0.011967	0.53142
KIAA0368	0.43822	2.003	0.048082	0.48779	0.045179	0.53142
SHROOM1	0.43777	2.3957	0.031183	0.42001	0.016591	0.53142
KIRREL3	0.43753	2.7255	0.048815	0.48899	0.0064203	0.53142
PSMD4	0.43751	1.666	0.016952	0.35473	0.095712	0.57247
HIST1H2AM	0.43719	1.7066	0.015644	0.34848	0.087892	0.56674
LILRB4	0.43706	1.8686	0.02684	0.39617	0.061682	0.53743
GTF3C1	0.43663	2.0428	0.017004	0.35473	0.041073	0.53142
NPR3	0.43659	1.9334	0.048501	0.48815	0.05319	0.53142
TMEM132E	0.43638	2.1732	0.028515	0.4052	0.029763	0.53142
NID1	0.43614	2.1784	0.016272	0.35023	0.02938	0.53142
DDIT4	0.43584	2.2971	0.050385	0.49498	0.021612	0.53142
GOLGA6L4	0.43569	2.7194	0.027834	0.40121	0.0065407	0.53142
RAB36	0.43538	1.4892	0.025166	0.39046	0.13644	0.61027
FCN1	0.43521	2.0602	0.016115	0.35023	0.039378	0.53142
CDT1	0.43474	2.2886	0.051117	0.49498	0.022102	0.53142
ARL10	0.43449	2.5454	0.03338	0.42468	0.010914	0.53142
PMP22	0.4342	0.34222	0.015121	0.34839	0.73218	0.94402
PLK1	0.43412	2.295	0.017789	0.35865	0.021735	0.53142
TP53TG3B	0.43404	1.863	0.03202	0.42077	0.062459	0.53911
RTEL1	0.43398	2.3469	0.030084	0.41367	0.018932	0.53142
AGTRAP	0.43397	2.3424	0.018783	0.3667	0.019162	0.53142
KIAA2026	0.43391	1.5123	0.041542	0.46109	0.13046	0.60461
JPH2	0.43386	2.3326	0.030084	0.41367	0.019669	0.53142
TRIM8	0.43373	1.2249	0.051536	0.49498	0.22061	0.67657
ANAPC1	0.43372	2.4448	0.028515	0.4052	0.014494	0.53142
MYH7	0.4336	1.7639	0.052163	0.49581	0.077755	0.55628
TEX22	0.43356	2.1793	0.05164	0.49498	0.029306	0.53142
USP17L22	0.43354	1.6518	0.032125	0.42077	0.098567	0.57548
ARID5A	0.43353	1.958	0.026997	0.39617	0.050227	0.53142
CCL3	0.43346	2.0873	0.029561	0.41232	0.036859	0.53142
HIST1H2AE	0.43308	1.931	0.01669	0.35327	0.053489	0.53142
NEK6	0.43292	1.9225	0.016481	0.35327	0.054542	0.53142
ZFR2	0.43287	2.1006	0.031288	0.42054	0.035673	0.53142
KRT80	0.43286	1.9641	0.028515	0.4052	0.049514	0.53142
OR2A42	0.43275	2.286	0.032439	0.42177	0.022254	0.53142
SPEN	0.43272	2.2439	0.019149	0.36996	0.024838	0.53142
UBL5	0.43227	2.5518	0.031392	0.42054	0.010718	0.53142
HYI	0.43222	2.1515	0.019882	0.37365	0.031437	0.53142
ATP5D	0.43213	2.3768	0.031445	0.42054	0.017463	0.53142
USP36	0.43196	2.0434	0.030084	0.41367	0.041014	0.53142
PCBP1	0.43196	2.3079	0.028933	0.40902	0.021003	0.53142
RPS5	0.43172	1.3043	0.030084	0.41367	0.19213	0.64964
TBC1D3F	0.43166	1.17	0.032962	0.42465	0.24199	0.69488
MT1B	0.43136	1.3191	0.01669	0.35327	0.18714	0.64374
UCK1	0.43125	1.9014	0.017423	0.35805	0.057251	0.53508
NPW	0.43105	2.2458	0.018364	0.36214	0.02472	0.53142
PTPN18	0.43103	2.7322	0.029456	0.41232	0.0062916	0.53142
KCNG3	0.43097	2.0391	0.029666	0.41232	0.041439	0.53142
RALGDS	0.43093	2.1113	0.01758	0.35805	0.034744	0.53142
ELF3	0.43089	1.9947	0.019725	0.37241	0.04608	0.53142
SLC35E3	0.43084	1.1019	0.029247	0.41224	0.27051	0.71979
PSMB11	0.43081	1.6462	0.054309	0.50437	0.099713	0.57594
CREG1	0.4308	2.0433	0.018417	0.36214	0.04102	0.53142
NID2	0.43059	2.4413	0.054466	0.50534	0.014634	0.53142
GFRA4	0.43052	1.9769	0.024748	0.39046	0.048056	0.53142
MBD3L5	0.43047	1.6431	0.032229	0.42077	0.10036	0.5764
IGLON5	0.43041	1.7143	0.031183	0.42001	0.086475	0.56535
RBM19	0.43035	2.2017	0.031392	0.42054	0.027688	0.53142
PROZ	0.43031	1.3465	0.050385	0.49498	0.17814	0.63796
MAN2B2	0.43006	2.4321	0.05185	0.49575	0.015013	0.53142
KCNN3	0.43002	1.8751	0.019934	0.37426	0.060779	0.5364
CHTF18	0.42996	1.8713	0.018574	0.36485	0.061304	0.53736
NUS1	0.42989	1.8906	0.052791	0.49631	0.05868	0.53508
HNRNPD	0.42968	2.2767	0.052425	0.49581	0.022804	0.53142
ENKD1	0.42968	1.1463	0.03359	0.42488	0.25166	0.70293
SMAD6	0.42965	2.2696	0.013656	0.34799	0.023235	0.53142
BMP8B	0.42957	2.2521	0.020771	0.375	0.024313	0.53142
C1QTNF8	0.42929	1.9461	0.018888	0.36799	0.051642	0.53142
COX4I2	0.4292	2.2157	0.030084	0.41367	0.026715	0.53142
VPS72	0.42889	1.8827	0.019568	0.3714	0.059742	0.53555
SOD2	0.42857	2.0176	0.031392	0.42054	0.043628	0.53142
PROB1	0.4282	2.6903	0.034427	0.42978	0.0071398	0.53142
WNT7B	0.42815	2.0805	0.032072	0.42077	0.03748	0.53142
TNR	0.42815	2.0055	0.019254	0.37022	0.044908	0.53142
TSPAN10	0.42808	2.7014	0.033171	0.42465	0.0069038	0.53142
MINOS1-NBL1	0.42793	2.6975	0.034584	0.42978	0.006987	0.53142
PHF2	0.42783	2.0094	0.0496	0.49298	0.044496	0.53142
RNF166	0.4276	1.9222	0.055721	0.50618	0.054574	0.53142
SAPCD2	0.42754	2.2444	0.017056	0.35473	0.024809	0.53142
CHRM1	0.42748	2.1356	0.017998	0.35967	0.032712	0.53142
SLURP1	0.4274	1.6787	0.029509	0.41232	0.093207	0.57025
CAPN9	0.42728	1.2754	0.019149	0.36996	0.20215	0.65821
TIE1	0.42726	2.5674	0.021451	0.37682	0.010248	0.53142
MAML3	0.42702	2.3605	0.052373	0.49581	0.018249	0.53142
RRM1	0.42698	1.4292	0.056506	0.50727	0.15295	0.61732
S100A14	0.4268	1.9712	0.020824	0.375	0.048699	0.53142
DNMT3A	0.42644	1.9239	0.031968	0.42077	0.054364	0.53142
KLF11	0.42632	2.4405	0.030974	0.41986	0.014666	0.53142
B4GAT1	0.42631	1.8711	0.035159	0.43049	0.061335	0.53736
LPPR2	0.42613	1.5667	0.033904	0.42716	0.11718	0.59233
APLP1	0.42608	1.5532	0.057971	0.51247	0.12038	0.59391
CARD9	0.42605	1.9844	0.017632	0.35805	0.047214	0.53142
BCL7A	0.426	2.2214	0.03338	0.42468	0.026325	0.53142
ZDHHC22	0.42539	2.7119	0.057762	0.51206	0.0066901	0.53142
LDOC1	0.42525	0.77644	0.035264	0.43085	0.43749	0.82069
ISM1	0.42519	2.0669	0.026474	0.39617	0.038744	0.53142
DCAF11	0.42516	2.1767	0.058076	0.51247	0.029506	0.53142
POLE3	0.42508	2.4564	0.056244	0.5066	0.014034	0.53142
PYCRL	0.42494	2.0468	0.030607	0.41786	0.040676	0.53142
THBD	0.42481	2.7426	0.026631	0.39617	0.0060954	0.53142
KRTAP2-2	0.42475	2.378	0.033537	0.42488	0.017405	0.53142
OR7E24	0.42471	1.1048	0.034584	0.42978	0.26925	0.71867
SUMF1	0.42462	1.3149	0.033171	0.42465	0.18854	0.64466
GDF11	0.42439	2.2168	0.032072	0.42077	0.026638	0.53142
C16orf86	0.42433	1.1528	0.018103	0.35967	0.24899	0.70245
TRIM65	0.4239	1.9685	0.033904	0.42716	0.049013	0.53142
LRRC10B	0.42388	2.1132	0.019149	0.36996	0.034585	0.53142
TRAPPC5	0.42371	2.0915	0.034845	0.43023	0.036484	0.53142
PI4KB	0.42367	1.8895	0.021347	0.37682	0.058826	0.53508
TMEM141	0.42351	1.7656	0.018364	0.36214	0.077468	0.55628
MAPK8IP2	0.42349	1.9045	0.033904	0.42716	0.056848	0.53426
ALPI	0.42305	1.9238	0.059488	0.51515	0.054378	0.53142
CORO1B	0.4229	2.1943	0.017684	0.35805	0.028216	0.53142
NAA11	0.42263	1.5774	0.057448	0.5107	0.11469	0.59055
CMPK1	0.42261	1.4086	0.02255	0.38007	0.15897	0.6201
C19orf66	0.42243	2.2766	0.035369	0.43085	0.022811	0.53142
DENND1C	0.42232	1.5845	0.035421	0.43102	0.11307	0.58775
MAPRE3	0.42193	1.8629	0.03359	0.42488	0.062477	0.53911
MDGA1	0.42189	1.7932	0.034375	0.42978	0.072939	0.55233
PTCD1	0.42187	1.611	0.017684	0.35805	0.10717	0.5804
SHARPIN	0.42186	2.1099	0.03202	0.42077	0.03487	0.53142
MRPL41	0.42185	2.4644	0.018992	0.36928	0.013723	0.53142
RBM42	0.42148	2.0997	0.061372	0.51922	0.035755	0.53142
PTGDR	0.42144	1.9153	0.060692	0.51786	0.055449	0.53244
TSPAN1	0.42138	2.2289	0.022916	0.38287	0.02582	0.53142
CD276	0.42133	1.8222	0.013132	0.34765	0.068417	0.54617
KCNK15	0.42119	1.8662	0.035316	0.43085	0.062015	0.53744
GATA3	0.42115	3.0471	0.035369	0.43085	0.0023105	0.53142
ALYREF	0.42095	1.5281	0.035996	0.43333	0.12648	0.60035
PARP1	0.42087	2.5535	0.02119	0.37682	0.010666	0.53142
SLC22A20	0.42062	2.1746	0.020248	0.37427	0.029664	0.53142
DGCR6	0.42054	1.8593	0.10255	0.59008	0.062981	0.54028
SDHA	0.42036	1.7582	0.018417	0.36214	0.078717	0.55795
ANKS6	0.42034	2.8869	0.05525	0.50599	0.0038903	0.53142
CLASP1	0.42002	2.4946	0.03427	0.42978	0.012609	0.53142
NTRK3	0.42001	1.6802	0.03338	0.42468	0.092911	0.57025
ECH1	0.41998	3.0612	0.062418	0.52092	0.0022047	0.53142
OR9Q2	0.41996	1.7224	0.017946	0.35967	0.084988	0.56383
TMIGD2	0.41994	1.6408	0.03652	0.43571	0.10083	0.5764
APRT	0.41987	2.5854	0.061215	0.51922	0.0097263	0.53142
PLCG2	0.41984	1.9354	0.062523	0.52092	0.052944	0.53142
ADAMTS13	0.41981	2.0798	0.02098	0.37653	0.037541	0.53142
SLC9A3R2	0.4198	1.4131	0.021713	0.37738	0.15762	0.61897
LINGO3	0.41979	1.025	0.036677	0.43676	0.30534	0.74581
NAGPA	0.41968	2.0257	0.021765	0.37738	0.042796	0.53142
TERF2	0.41951	1.4454	0.019568	0.3714	0.14835	0.61485
YRDC	0.41945	2.5981	0.023387	0.38435	0.009375	0.53142
CARD11	0.41938	2.1634	0.025166	0.39046	0.03051	0.53142
FAM102B	0.41934	1.7853	0.061476	0.51922	0.07422	0.55286
AGPAT3	0.41931	1.9649	0.02323	0.38342	0.04942	0.53142
CNNM3	0.41924	2.015	0.033433	0.42468	0.043905	0.53142
TKFC	0.41907	2.911	0.038403	0.44512	0.003603	0.53142
SPSB1	0.41905	2.0061	0.02255	0.38007	0.044846	0.53142
POLE4	0.41904	2.2249	0.034584	0.42978	0.026087	0.53142
ABCA7	0.41902	1.93	0.0372	0.44067	0.053605	0.53142
C6orf226	0.41899	2.2817	0.035369	0.43085	0.022507	0.53142
BCL6	0.41852	2.2147	0.02841	0.4052	0.026781	0.53142
ALG1L2	0.41837	1.5715	0.035107	0.43049	0.11607	0.59184
IKZF4	0.41833	2.3084	0.034584	0.42978	0.020976	0.53142
MYO1F	0.41832	2.0373	0.037618	0.44301	0.041622	0.53142
BCL2	0.41824	1.4301	0.072778	0.54178	0.15269	0.61732
PRMT6	0.41822	1.8391	0.060012	0.51617	0.065899	0.5442
C9orf114	0.4178	2.3525	0.021608	0.37682	0.018649	0.53142
HRAS	0.41772	2.2635	0.062889	0.5217	0.023606	0.53142
NDUFB7	0.41771	2.3832	0.037985	0.44458	0.017164	0.53142
INTS3	0.41767	2.1031	0.02323	0.38342	0.035453	0.53142
RACGAP1	0.41733	2.2387	0.035002	0.43023	0.025174	0.53142
CDHR4	0.41704	2.1171	0.039816	0.45217	0.034249	0.53142
GADD45GIP1	0.41699	1.7118	0.038089	0.44458	0.086939	0.56595
ARRDC1	0.41695	1.9448	0.020457	0.375	0.051801	0.53142
ZNF236	0.41661	2.5388	0.02051	0.375	0.011124	0.53142
GTPBP2	0.41644	2.2657	0.03652	0.43571	0.02347	0.53142
PPIE	0.41611	1.5707	0.024905	0.39046	0.11625	0.59211
CELF4	0.41557	2.2956	0.021033	0.37676	0.021698	0.53142
CRY1	0.41547	1.2145	0.021818	0.37738	0.22455	0.67835
ACTG1	0.41544	2.2298	0.038665	0.44626	0.025762	0.53142
KRT4	0.41536	0.29468	0.035787	0.43209	0.76824	0.95628
RNF125	0.41534	2.5984	0.020143	0.37427	0.0093657	0.53142
TIMM10B	0.41524	2.7508	0.041438	0.46109	0.0059444	0.53142
CAV2	0.4152	0.9113	0.020248	0.37427	0.36214	0.78205
NLRP10	0.41519	2.1594	0.063465	0.52189	0.030821	0.53142
MRPL17	0.41517	1.7593	0.063465	0.52189	0.078524	0.55772
SLC19A3	0.41495	0.95585	0.06561	0.53003	0.33915	0.76994
KCNK12	0.41479	2.3588	0.036572	0.43606	0.018336	0.53142
CRISPLD2	0.41462	1.854	0.065505	0.53003	0.063734	0.54028
LONP1	0.41456	1.9436	0.039711	0.45217	0.051938	0.53142
AKR1A1	0.41448	3.1577	0.025166	0.39046	0.0015904	0.53142
ZNF853	0.41431	2.2692	0.024905	0.39046	0.023258	0.53142
USP7	0.41417	1.5827	0.02255	0.38007	0.11348	0.58836
DMBX1	0.41417	0.34104	0.025271	0.39046	0.73307	0.94453
REXO1	0.41413	2.1373	0.039868	0.45249	0.032575	0.53142
SNN	0.41412	2.0264	0.02255	0.38007	0.042727	0.53142
NPDC1	0.41403	2.9631	0.021347	0.37682	0.0030458	0.53142
SLC35B2	0.414	1.9648	0.037985	0.44458	0.049434	0.53142
ARL6IP4	0.41371	2.5457	0.038665	0.44626	0.010904	0.53142
TRMT61A	0.41358	1.9953	0.066499	0.53158	0.046006	0.53142
CKMT1A	0.41345	0.34641	0.068435	0.53494	0.72904	0.94307
FAM25A	0.41327	1.3879	0.066709	0.53233	0.16517	0.6259
SF3A2	0.41305	1.6803	0.04081	0.45855	0.092899	0.57025
COQ9	0.41298	1.6418	0.022184	0.38007	0.10063	0.5764
HS6ST2	0.41296	1.3938	0.18689	0.69094	0.16338	0.62425
POLD1	0.4129	1.6655	0.03856	0.44586	0.095814	0.57247
SREBF2	0.41277	1.9084	0.038874	0.44786	0.056342	0.53319
C14orf178	0.41262	1.5981	0.068226	0.53494	0.11001	0.58445
SIGLEC1	0.41187	1.7752	0.032072	0.42077	0.075863	0.55345
GNB1L	0.41176	1.3426	0.11469	0.60831	0.1794	0.63887
SLC29A2	0.41174	2.393	0.02255	0.38007	0.016709	0.53142
C14orf93	0.41161	1.5689	0.069482	0.53831	0.11667	0.59211
SARS2	0.41158	1.6503	0.070005	0.53889	0.098877	0.57548
KRTAP2-3	0.41136	2.4286	0.040287	0.4546	0.015157	0.53142
N6AMT1	0.41133	1.8101	0.025375	0.39081	0.070287	0.54955
HBQ1	0.41128	2.1549	0.024172	0.38758	0.031168	0.53142
PPP6R2	0.41095	2.7433	0.040287	0.4546	0.0060831	0.53142
CST6	0.41065	2.3959	0.022916	0.38287	0.016579	0.53142
FAM178B	0.41062	2.7062	0.037252	0.44067	0.0068054	0.53142
C1orf115	0.41051	2.0358	0.024067	0.38758	0.041767	0.53142
SPDYE5	0.41034	1.942	0.021347	0.37682	0.052134	0.53142
ECD	0.41028	1.5015	0.069638	0.53887	0.13323	0.60719
FIBCD1	0.41022	2.1958	0.023544	0.38435	0.028105	0.53142
SCARF1	0.40992	1.8357	0.070685	0.53889	0.066408	0.5442
KCNMB4	0.40956	1.9152	0.038508	0.44552	0.055464	0.53244
LNP1	0.40928	1.4672	0.039711	0.45217	0.14233	0.6132
APC2	0.40914	1.8868	0.043217	0.46882	0.059193	0.53508
POTEG	0.40908	1.7777	0.014545	0.34799	0.075445	0.55345
PAM16	0.40905	1.69	0.025061	0.39046	0.09102	0.56898
GSTA3	0.40887	2.5576	0.041385	0.46109	0.01054	0.53142
TBC1D3C	0.4086	1.3514	0.075237	0.54715	0.17656	0.6362
INPP5D	0.4086	2.0665	0.071522	0.53983	0.038786	0.53142
KIAA0930	0.40857	2.1484	0.041961	0.46305	0.031684	0.53142
ARF6	0.40847	1.3039	0.071836	0.54005	0.19226	0.64964
IP6K3	0.40839	2.1157	0.041595	0.46114	0.034367	0.53142
ANKRD54	0.40807	1.8782	0.042223	0.4641	0.060349	0.53624
RPL22	0.40803	1.8391	0.026422	0.39617	0.065906	0.5442
PGBD5	0.40801	2.2501	0.025061	0.39046	0.024443	0.53142
SPRY2	0.40798	0.42922	0.068173	0.53494	0.66776	0.9213
DNAJC9	0.40794	1.2058	0.071627	0.53983	0.22788	0.68121
APH1A	0.40783	1.8294	0.026369	0.39617	0.067342	0.54564
POLR3H	0.40782	1.6959	0.042275	0.4641	0.089901	0.56893
HBA1	0.40773	1.8564	0.025375	0.39081	0.063397	0.54028
SLC11A2	0.40733	1.5253	0.04013	0.45438	0.12719	0.6005
NRXN2	0.40704	1.8395	0.02412	0.38758	0.065847	0.5442
TIMM22	0.40698	1.9481	0.073092	0.54204	0.051398	0.53142
TEX10	0.40689	2.239	0.06493	0.52786	0.025159	0.53142
NAT16	0.40656	1.5425	0.022288	0.38007	0.12295	0.59734
C3orf58	0.40644	2.0956	0.028462	0.4052	0.036118	0.53142
FOXN4	0.40632	2.2863	0.044001	0.47036	0.022239	0.53142
MFSD3	0.40623	1.4008	0.038874	0.44786	0.16128	0.6221
CD14	0.40615	1.4599	0.048501	0.48815	0.14431	0.61326
SNRNP25	0.40607	2.5819	0.026108	0.39617	0.0098257	0.53142
LUC7L2	0.40601	2.473	0.024434	0.39046	0.013397	0.53142
RASL10A	0.40582	2.3073	0.044001	0.47036	0.021039	0.53142
OR2V2	0.40574	2.851	0.050018	0.49431	0.0043581	0.53142
RNF222	0.40562	1.832	0.078795	0.55852	0.066953	0.5448
LTC4S	0.4055	0.83914	0.050228	0.49498	0.40139	0.80417
EBI3	0.40547	1.829	0.045676	0.47609	0.067402	0.54564
PACSIN3	0.40546	2.7903	0.025585	0.39214	0.005266	0.53142
ERGIC3	0.40542	2.6359	0.041595	0.46114	0.0083909	0.53142
IZUMO4	0.40516	2.1905	0.045937	0.47614	0.028486	0.53142
VPS37D	0.405	1.7814	0.02255	0.38007	0.074842	0.55345
KCNE4	0.40462	1.7121	0.075603	0.5488	0.086869	0.56595
FAM151A	0.40452	2.2968	0.025585	0.39214	0.021628	0.53142
KIAA1211L	0.40443	1.9609	0.04306	0.46841	0.049885	0.53142
RPL35	0.40437	2.0768	0.025271	0.39046	0.037816	0.53142
UBR7	0.40429	1.9689	0.075446	0.54808	0.048964	0.53142
PRMT9	0.40406	1.5677	0.048658	0.4887	0.11696	0.59233
LAMTOR2	0.40406	2.7334	0.028515	0.4052	0.0062687	0.53142
EXD3	0.40397	2.4965	0.024172	0.38758	0.012541	0.53142
GPR137C	0.40361	1.9287	0.07644	0.55341	0.053764	0.53142
TCFL5	0.40355	1.5909	0.045937	0.47614	0.11162	0.58627
ULK3	0.4035	2.082	0.021608	0.37682	0.037342	0.53142
MRPS24	0.40322	2.3614	0.028829	0.40815	0.018204	0.53142
MMP9	0.40321	1.8372	0.046042	0.47671	0.066187	0.5442
PRM2	0.40308	2.948	0.026474	0.39617	0.0031979	0.53142
COX20	0.40284	1.6664	0.029718	0.41232	0.095624	0.57247
KRT33B	0.40241	1.9525	0.046147	0.47753	0.05088	0.53142
GLG1	0.40239	1.9565	0.026056	0.39617	0.050411	0.53142
PPIAL4G	0.40235	1.2845	0.024905	0.39046	0.19895	0.65466
DISP2	0.40229	2.1243	0.07869	0.55848	0.033642	0.53142
P3H4	0.40219	1.5769	0.049652	0.49299	0.11483	0.59055
MYLK2	0.4021	2.0216	0.043845	0.47003	0.043216	0.53142
SLC25A6	0.40198	1.4719	0.078376	0.55836	0.14105	0.6132
KLHL42	0.40193	1.8527	0.050018	0.49431	0.063929	0.54028
PPP2R2D	0.40161	1.4158	0.12918	0.62506	0.15682	0.61848
ZDHHC12	0.4016	2.2791	0.026683	0.39617	0.022659	0.53142
ALCAM	0.40151	2.0099	0.044734	0.47395	0.044444	0.53142
DLX6	0.40151	1.5204	0.023597	0.38435	0.1284	0.60135
AIP	0.40144	2.0388	0.023963	0.38715	0.041472	0.53142
SUSD2	0.40126	2.1295	0.046827	0.48274	0.033216	0.53142
GGCT	0.40113	2.3595	0.029718	0.41232	0.018301	0.53142
TOMM40L	0.40085	1.6804	0.027521	0.39864	0.092879	0.57025
C9orf142	0.40073	2.1519	0.025271	0.39046	0.031404	0.53142
DCDC2C	0.40065	2.0758	0.050803	0.49498	0.03791	0.53142
USP17L18	0.40055	1.8045	0.050908	0.49498	0.071156	0.55012
PSMB7	0.40055	1.6076	0.026683	0.39617	0.10792	0.58102
AGO1	0.40051	1.9634	0.050908	0.49498	0.049595	0.53142
ELAVL1	0.40037	2.0336	0.049181	0.49062	0.041994	0.53142
RABL2A	0.40035	2.4146	0.045466	0.47609	0.015752	0.53142
CNTNAP3	0.40013	2.2961	0.048396	0.48815	0.021669	0.53142
FOS	0.40007	1.2811	0.080103	0.55955	0.20014	0.6565
INTS5	0.39999	2.5005	0.026631	0.39617	0.012403	0.53142
FAM134B	0.39999	1.1111	0.080521	0.55955	0.26654	0.716
SEPN1	0.39989	2.4317	0.032648	0.42316	0.015029	0.53142
CFC1B	0.39958	1.9146	0.051379	0.49498	0.05555	0.53299
LAMB3	0.39949	2.7708	0.028619	0.40609	0.0055917	0.53142
PRKRIR	0.3993	1.6105	0.02548	0.39211	0.10728	0.5804
SPATA5L1	0.39929	1.7386	0.078899	0.55852	0.082105	0.56145
DSTYK	0.3992	1.8857	0.029927	0.41367	0.059338	0.53508
SPATC1L	0.39919	2.098	0.051483	0.49498	0.035903	0.53142
ARPC4	0.39901	2.7004	0.047716	0.48692	0.0069262	0.53142
NCDN	0.39866	1.8342	0.031706	0.42054	0.066631	0.5442
RGPD1	0.39859	1.9919	0.051745	0.49499	0.046383	0.53142
PSMB3	0.39841	1.9974	0.051379	0.49498	0.045786	0.53142
TNNC1	0.3984	2.3172	0.048344	0.48815	0.020493	0.53142
PAGR1	0.39816	1.7497	0.052163	0.49581	0.080164	0.55842
RPL10	0.39815	1.5915	0.051431	0.49498	0.1115	0.58627
ZNF429	0.39798	0.93417	0.050437	0.49498	0.35021	0.774
ENO3	0.39783	0.87996	0.086381	0.5629	0.37888	0.79135
STARD7	0.39772	1.9059	0.045414	0.47609	0.056664	0.53377
SSC4D	0.39765	1.8475	0.052373	0.49581	0.064676	0.54028
ADAMTS10	0.3976	2.1481	0.050908	0.49498	0.031708	0.53142
TMEM163	0.39748	1.6546	0.048501	0.48815	0.098007	0.57548
CTSH	0.3974	1.6632	0.051222	0.49498	0.096269	0.57359
FOXF2	0.39739	2.9923	0.017056	0.35473	0.0027691	0.53142
TTBK1	0.39732	1.826	0.048763	0.48899	0.067844	0.54598
HKDC1	0.39721	1.1933	0.082352	0.55988	0.23274	0.68675
CD27	0.39718	2.1476	0.045676	0.47609	0.031743	0.53142
ALKBH5	0.39708	1.943	0.028515	0.4052	0.052017	0.53142
MON1A	0.39663	1.7237	0.053419	0.5	0.084757	0.56331
PPP4C	0.39662	1.8219	0.027939	0.40181	0.06847	0.54617
BICD2	0.39653	1.9747	0.073615	0.54261	0.048303	0.53142
PAPLN	0.39638	1.7374	0.084184	0.55988	0.082319	0.56171
FAM136A	0.39629	1.8925	0.048082	0.48779	0.058421	0.53508
FAM110D	0.39626	2.3081	0.03427	0.42978	0.020995	0.53142
ATCAY	0.39626	2.4534	0.051483	0.49498	0.014151	0.53142
FN3K	0.39623	1.7959	0.051431	0.49498	0.072507	0.55187
PEX11B	0.39619	0.32003	0.026736	0.39617	0.74895	0.95028
NOP56	0.39617	2.0788	0.039031	0.44859	0.037632	0.53142
HPCAL1	0.39617	2.6003	0.04735	0.48604	0.0093145	0.53142
IGFBPL1	0.39616	2.0825	0.050803	0.49498	0.037301	0.53142
SLC48A1	0.39612	2.2755	0.047925	0.48698	0.022875	0.53142
LOC102724862	0.39611	1.0698	0.053995	0.50341	0.28471	0.73339
TRPC3	0.39608	2.2242	0.20457	0.70613	0.026136	0.53142
CLSPN	0.39608	1.8895	0.0327	0.42316	0.058827	0.53508
C14orf159	0.39582	1.6077	0.084236	0.55988	0.1079	0.58102
WFDC2	0.39578	1.6164	0.051117	0.49498	0.106	0.5792
PPARGC1B	0.39567	2.4556	0.05525	0.50599	0.014067	0.53142
HSPBP1	0.39551	1.9724	0.049652	0.49299	0.048564	0.53142
CD300C	0.39523	1.8742	0.050908	0.49498	0.060904	0.53644
NGB	0.39501	2.8619	0.085073	0.56033	0.0042115	0.53142
ARVCF	0.39493	1.7599	0.1386	0.63449	0.078417	0.55734
OSBP	0.39491	1.8529	0.079213	0.55875	0.063902	0.54028
MIEN1	0.39462	2.3306	0.051379	0.49498	0.019775	0.53142
MTRNR2L2	0.3944	1.6947	0.02684	0.39617	0.090132	0.56893
MAPK12	0.39431	1.8869	0.051326	0.49498	0.059174	0.53508
LMNTD2	0.39429	1.6859	0.054832	0.50577	0.091806	0.57013
TRPV4	0.39426	2.1177	0.051483	0.49498	0.034203	0.53142
HPCAL4	0.39403	2.584	0.033485	0.42468	0.0097672	0.53142
PRR25	0.39395	2.1583	0.031183	0.42001	0.030904	0.53142
CRLF1	0.39382	2.1701	0.053367	0.49976	0.03	0.53142
UBA7	0.39381	2.0185	0.05525	0.50599	0.043535	0.53142
MATN4	0.39366	1.9005	0.052163	0.49581	0.05737	0.53508
CAMK2B	0.39364	0.31559	0.033171	0.42465	0.75231	0.95061
KIAA1614	0.39358	2.0891	0.030084	0.41367	0.036697	0.53142
RNF215	0.39347	1.9748	0.051588	0.49498	0.048293	0.53142
FCRL5	0.39346	2.1742	0.033014	0.42465	0.029693	0.53142
UBAP1L	0.39344	1.8703	0.02255	0.38007	0.061442	0.53736
AP2A1	0.39321	2.1919	0.051588	0.49498	0.028389	0.53142
RTFDC1	0.39315	1.1707	0.055617	0.50618	0.24172	0.69463
RHOV	0.3931	2.3253	0.087689	0.5656	0.020057	0.53142
HAPLN2	0.39249	2.4899	0.033433	0.42468	0.012777	0.53142
LOC100144595	0.39225	0.62561	0.049914	0.49431	0.53157	0.869
SDC3	0.39214	2.8669	0.034479	0.42978	0.0041455	0.53142
S100A16	0.39197	2.3373	0.033485	0.42468	0.019425	0.53142
TNFRSF19	0.39184	2.0853	0.083817	0.55988	0.037041	0.53142
KRTDAP	0.39181	1.9112	0.089259	0.56743	0.05598	0.53319
CNOT1	0.39176	1.9647	0.02977	0.41232	0.049453	0.53142
ZNF764	0.39169	2.2534	0.029875	0.41347	0.024236	0.53142
MYBL2	0.39165	2.4979	0.051588	0.49498	0.012492	0.53142
SYT15	0.39148	2.0954	0.055564	0.50618	0.036136	0.53142
PPP1R3C	0.39144	1.7634	0.087689	0.5656	0.077825	0.55628
LGALS1	0.39136	2.0454	0.053314	0.49951	0.040815	0.53142
NDST1	0.39132	0.32021	0.05818	0.5129	0.74881	0.95028
PRR20E	0.39129	1.9797	0.083032	0.55988	0.047735	0.53142
SCAMP4	0.39112	2.3709	0.054989	0.50577	0.017743	0.53142
VMAC	0.39102	1.7881	0.055146	0.50599	0.073765	0.55286
BCAR1	0.39101	1.3688	0.030712	0.41869	0.17107	0.63258
TXN	0.39093	1.6349	0.086538	0.56335	0.10206	0.57705
CTSD	0.3909	1.6145	0.088892	0.56743	0.10642	0.58008
NANOS3	0.39083	1.791	0.055355	0.50618	0.073294	0.55286
ACTL10	0.39078	2.5602	0.051222	0.49498	0.010463	0.53142
EGLN1	0.3903	2.8382	0.032229	0.42077	0.0045369	0.53142
AMY1B	0.39022	2.0874	0.057657	0.51184	0.036852	0.53142
RTBDN	0.39006	1.4478	0.055721	0.50618	0.14766	0.61441
RNF181	0.38999	1.4331	0.05164	0.49498	0.15182	0.61674
IRF2BP2	0.38968	1.9448	0.032439	0.42177	0.051801	0.53142
SALL3	0.38966	2.5845	0.029613	0.41232	0.0097515	0.53142
CNTD2	0.38954	1.4078	0.092816	0.5743	0.15918	0.6201
PEX14	0.38943	2.3113	0.18296	0.68582	0.020814	0.53142
C11orf96	0.38932	1.6852	0.087898	0.56604	0.091952	0.57013
RGPD8	0.38932	1.65	0.052425	0.49581	0.098936	0.57548
OR1B1	0.38897	1.668	0.031602	0.42054	0.095314	0.57247
MSX1	0.38889	2.317	0.089782	0.56743	0.020505	0.53142
NANOS2	0.38885	2.6001	0.0947	0.57524	0.0093189	0.53142
CPPED1	0.38884	2.4575	0.032282	0.42116	0.013991	0.53142
GLRX5	0.3888	2.0181	0.091508	0.57045	0.043578	0.53142
MTNR1A	0.38863	1.2951	0.088369	0.56664	0.19529	0.65061
CD8B	0.3886	1.9348	0.044472	0.47301	0.05302	0.53142
PTK7	0.38854	2.6865	0.05457	0.50556	0.00722	0.53142
POLR2D	0.38849	2.0039	0.053053	0.49779	0.045085	0.53142
ATHL1	0.38845	1.8818	0.091613	0.57045	0.059868	0.53555
WDR1	0.38832	2.0026	0.087951	0.56618	0.04522	0.53142
ANKRD20A1	0.3883	1.3882	0.079056	0.55875	0.16508	0.6259
ZNF575	0.38821	1.32	0.094229	0.57524	0.18682	0.64349
RNF20	0.38814	2.2388	0.083137	0.55988	0.025171	0.53142
GNA11	0.38814	1.6409	0.056977	0.5084	0.10083	0.5764
ARSG	0.38795	1.9994	0.055721	0.50618	0.045569	0.53142
LOC100996693	0.38784	1.8235	0.059541	0.51515	0.068224	0.54611
FDPS	0.38783	0.52862	0.035212	0.43058	0.59707	0.8972
SLC13A2	0.38782	1.4701	0.059593	0.51515	0.14153	0.6132
EIF4ENIF1	0.38772	2.3686	0.055564	0.50618	0.017857	0.53142
ATP13A2	0.38767	2.7807	0.036153	0.43432	0.0054239	0.53142
SBNO2	0.38764	2.154	0.057395	0.51047	0.031239	0.53142
IBA57	0.38745	1.8337	0.033433	0.42468	0.066697	0.5442
FLT4	0.38737	2.1054	0.062418	0.52092	0.035254	0.53142
CSRP3	0.38732	2.4107	0.089886	0.56743	0.015921	0.53142
GDPD5	0.38717	1.9767	0.030555	0.41786	0.048081	0.53142
NCLN	0.38712	1.7451	0.057762	0.51206	0.080974	0.55896
DAZ4	0.38705	1.1371	0.060064	0.51617	0.2555	0.70661
PHF21B	0.38697	2.0912	0.055983	0.50639	0.036509	0.53142
MSC	0.38685	1.9977	0.086695	0.5638	0.045747	0.53142
TMEM125	0.38667	1.9608	0.036729	0.43684	0.049907	0.53142
NEURL1B	0.38651	2.3113	0.060692	0.51786	0.020815	0.53142
TNNI1	0.38648	1.6931	0.036049	0.43333	0.090442	0.56898
WIF1	0.38646	1.8177	0.054099	0.50341	0.069113	0.54721
C12orf57	0.38645	1.8479	0.054989	0.50577	0.06462	0.54028
MASP2	0.3864	1.7957	0.035892	0.43281	0.07255	0.55187
C9orf16	0.38639	2.0224	0.033276	0.42468	0.043131	0.53142
COBL	0.38635	2.3885	0.032543	0.42255	0.016918	0.53142
TFF3	0.38622	2.6478	0.035787	0.43209	0.0081028	0.53142
SULT1C2	0.38585	0.9033	0.054675	0.50556	0.36636	0.78397
POMT2	0.38582	2.1342	0.094543	0.57524	0.032827	0.53142
TBL3	0.3858	2.1711	0.034584	0.42978	0.029923	0.53142
CELSR2	0.38578	2.2812	0.093549	0.57459	0.022537	0.53142
RNF7	0.38563	1.5028	0.038403	0.44512	0.13289	0.60678
SLC30A1	0.38558	1.4419	0.035159	0.43049	0.14933	0.61555
RPLP1	0.38546	2.21	0.021504	0.37682	0.027106	0.53142
FOXD1	0.38542	1.7217	0.030921	0.41974	0.085122	0.56404
TUBA4A	0.3853	1.9128	0.09538	0.5763	0.055772	0.53319
PDLIM1	0.3853	1.758	0.094334	0.57524	0.078745	0.55795
FOXJ3	0.38526	2.6858	0.037671	0.44335	0.0072346	0.53142
TSPY10	0.38525	2.4191	0.061372	0.51922	0.015561	0.53142
HOXC12	0.3852	1.8858	0.054832	0.50577	0.059327	0.53508
F11R	0.38508	3.1505	0.034479	0.42978	0.0016296	0.53142
LAX1	0.38507	1.9818	0.036729	0.43684	0.047498	0.53142
ZNF513	0.38481	2.605	0.055983	0.50639	0.0091873	0.53142
RGL4	0.38478	1.6947	0.051065	0.49498	0.090134	0.56893
LRRN4CL	0.38477	2.2839	0.033171	0.42465	0.022378	0.53142
CNOT11	0.38476	2.2282	0.061529	0.51943	0.02587	0.53142
WNT10A	0.38473	1.7113	0.095694	0.57661	0.087026	0.56595
ARPC5	0.38471	1.469	0.03359	0.42488	0.14183	0.6132
C9orf69	0.38467	2.1917	0.031968	0.42077	0.0284	0.53142
C16orf45	0.38457	2.1411	0.033904	0.42716	0.032268	0.53142
RNF113A	0.38444	2.1727	0.061476	0.51922	0.0298	0.53142
MAFK	0.38443	1.9824	0.040862	0.45887	0.047436	0.53142
AMY2A	0.38427	1.231	0.094229	0.57524	0.21834	0.67417
HSD3B7	0.38415	2.0568	0.033276	0.42468	0.039706	0.53142
PDE4DIP	0.38411	1.9804	0.032072	0.42077	0.047656	0.53142
HDAC3	0.3839	2.0953	0.063465	0.52189	0.036148	0.53142
SPRED3	0.38379	2.4381	0.097473	0.58016	0.014765	0.53142
CNOT2	0.38375	2.0027	0.055721	0.50618	0.045207	0.53142
FUCA1	0.38375	2.145	0.038508	0.44552	0.031952	0.53142
LRRC75B	0.38372	1.5793	0.062366	0.52092	0.11427	0.58986
CBR3	0.38355	1.9178	0.037252	0.44067	0.055138	0.53224
AMACR	0.38344	2.3319	0.093863	0.575	0.019705	0.53142
KCTD15	0.38342	1.4733	0.097787	0.58016	0.14067	0.6132
LMF1	0.38329	2.0743	0.035369	0.43085	0.038056	0.53142
TSPYL6	0.3831	2.5153	0.056977	0.5084	0.011894	0.53142
SEMA6C	0.38308	2.3458	0.036363	0.43519	0.018984	0.53142
CERCAM	0.38304	2.1665	0.034584	0.42978	0.03027	0.53142
HK3	0.38301	1.784	0.066028	0.53003	0.07443	0.55286
NIPAL3	0.38297	2.0138	0.041542	0.46109	0.04403	0.53142
SSC5D	0.38286	1.6549	0.058076	0.51247	0.097954	0.57548
ELOF1	0.3827	1.7479	0.060692	0.51786	0.080485	0.55842
ENPP7	0.38268	1.9671	0.05907	0.51515	0.04917	0.53142
CDK6	0.38266	1.586	0.031183	0.42001	0.11273	0.58743
P2RX3	0.38265	2.6742	0.030607	0.41786	0.0074902	0.53142
TROVE2	0.38253	2.2932	0.034584	0.42978	0.021834	0.53142
ICK	0.38234	1.2264	0.059227	0.51515	0.22005	0.67594
C12orf73	0.38226	1.397	0.097996	0.5806	0.16242	0.62304
LACTBL1	0.38204	2.3523	0.063465	0.52189	0.018656	0.53142
GPC6	0.38199	1.5971	0.092973	0.57443	0.11025	0.5846
RPL32	0.38176	1.6163	0.059384	0.51515	0.10604	0.57923
NBPF20	0.38172	0.9221	0.063569	0.52189	0.35648	0.77903
CHMP4A	0.38158	1.8265	0.098833	0.58284	0.067774	0.54598
CCDC166	0.3815	1.8043	0.055564	0.50618	0.071179	0.55012
KY	0.38146	1.2113	0.041542	0.46109	0.22576	0.6795
EFTUD2	0.38079	1.5467	0.060692	0.51786	0.12194	0.59734
PGAM2	0.38036	2.712	0.039031	0.44859	0.0066883	0.53142
FAM132B	0.38035	1.8961	0.065087	0.52846	0.057944	0.53508
SWI5	0.38028	1.7904	0.035578	0.43147	0.073392	0.55286
B3GAT1	0.38004	1.9995	0.098781	0.58284	0.045559	0.53142
PDE6B	0.38001	1.78	0.098833	0.58284	0.075069	0.55345
RPS12	0.37978	1.7256	0.097787	0.58016	0.084413	0.56331
FLAD1	0.37976	2.3362	0.039188	0.44985	0.019483	0.53142
GATA4	0.37974	1.9961	0.092973	0.57443	0.045928	0.53142
PTPRU	0.37957	1.9737	0.041124	0.46046	0.048414	0.53142
SERPINA4	0.37941	2.1692	0.10134	0.58906	0.030065	0.53142
TMSB4Y	0.3794	2.409	0.16491	0.66232	0.015994	0.53142
SOX12	0.37937	2.0104	0.050855	0.49498	0.044391	0.53142
TACSTD2	0.37937	1.9518	0.036049	0.43333	0.050966	0.53142
PDXP	0.37935	1.7532	0.061476	0.51922	0.079565	0.55842
CAMKK2	0.37928	1.9711	0.062052	0.52092	0.04871	0.53142
RFX5	0.37909	1.8464	0.038403	0.44512	0.064838	0.54091
ANKRD16	0.37887	2.009	0.062523	0.52092	0.044536	0.53142
FAM73B	0.37883	3.219	0.036258	0.43503	0.0012866	0.53142
EXOSC3	0.37877	1.4368	0.087061	0.56503	0.15076	0.61645
ROBO3	0.37854	2.1492	0.10082	0.58906	0.031619	0.53142
POU2AF1	0.3785	2.1619	0.034584	0.42978	0.030623	0.53142
TMEM259	0.3782	2.8575	0.067022	0.53242	0.0042696	0.53142
NPTX1	0.37816	1.4396	0.061686	0.52004	0.14997	0.61576
C17orf50	0.37804	1.5099	0.062314	0.52092	0.13108	0.60505
USP17L30	0.37801	1.8096	0.067389	0.53355	0.070363	0.5496
RPL34	0.378	1.3633	0.10103	0.58906	0.17278	0.63312
OR4F21	0.37798	0.24352	0.091404	0.57036	0.80761	0.96563
BZRAP1	0.37797	1.9319	0.062523	0.52092	0.053366	0.53142
CSRP1	0.37792	2.2473	0.041176	0.46077	0.024624	0.53142
MESDC1	0.37788	1.8684	0.038508	0.44552	0.061707	0.53743
MYCN	0.37788	1.6652	0.05907	0.51515	0.09587	0.57247
CHST12	0.37787	2.1714	0.0451	0.47609	0.0299	0.53142
FBP2	0.3778	1.9091	0.092973	0.57443	0.056247	0.53319
CSMD3	0.37774	1.8479	0.054099	0.50341	0.064617	0.54028
ADAMTS2	0.37768	2.5315	0.071208	0.53919	0.011358	0.53142
DECR2	0.3776	2.5965	0.038246	0.44465	0.0094185	0.53142
NEK4	0.37759	1.8971	0.062104	0.52092	0.057821	0.53508
SLC22A18	0.37758	2.6515	0.10349	0.59222	0.0080136	0.53142
TMEM240	0.37754	2.4269	0.039816	0.45217	0.015227	0.53142
GSDMD	0.3775	1.6376	0.058337	0.51309	0.1015	0.5766
PRR23C	0.37739	1.8932	0.044211	0.4718	0.05833	0.53508
PEAR1	0.37735	2.0917	0.041281	0.46109	0.036463	0.53142
CSTB	0.37735	1.8862	0.041961	0.46305	0.059273	0.53508
SNX30	0.37724	1.9432	0.10124	0.58906	0.05199	0.53142
CDK5R2	0.37706	2.5929	0.10543	0.59516	0.0095167	0.53142
FOXP4	0.37693	1.8812	0.062523	0.52092	0.059948	0.53555
GRAP	0.37693	1.7195	0.10333	0.59203	0.08552	0.56404
PFKP	0.37692	1.5351	0.064249	0.52456	0.12475	0.59757
PLEKHA6	0.37627	1.7292	0.042118	0.46398	0.083772	0.56331
TTC22	0.3761	1.8336	0.037985	0.44458	0.066714	0.5442
LRRC45	0.37593	1.5612	0.066185	0.53062	0.11849	0.59249
TRMT12	0.3759	2.2769	0.060012	0.51617	0.022793	0.53142
TTYH1	0.37589	1.5223	0.06179	0.52004	0.12792	0.60098
INA	0.37578	1.8266	0.10553	0.59516	0.067754	0.54598
C19orf60	0.37569	1.4393	0.066761	0.53233	0.15005	0.61597
DMBT1	0.37563	1.8786	0.096845	0.57964	0.060304	0.53624
GOLGA8J	0.3753	2.0135	0.070005	0.53889	0.044062	0.53142
TPT1	0.37529	1.9078	0.10082	0.58906	0.056419	0.53356
IFNAR2	0.37523	2.0402	0.042223	0.4641	0.041327	0.53142
C1orf137	0.37507	1.7829	0.070162	0.53889	0.074599	0.55288
RNF4	0.37504	1.8973	0.10584	0.596	0.05779	0.53508
SLC28A2	0.37503	2.132	0.10532	0.59486	0.033009	0.53142
RPGRIP1	0.37446	1.9791	0.1072	0.59738	0.047799	0.53142
IFNA1	0.37432	1.5679	0.087741	0.5656	0.11691	0.59233
COLGALT1	0.37428	1.8485	0.070946	0.53917	0.064532	0.54028
MOGS	0.37417	1.3996	0.062523	0.52092	0.16165	0.62226
HIST1H3I	0.37405	1.7522	0.038246	0.44465	0.079745	0.55842
RSPH10B	0.37405	1.9391	0.071156	0.53919	0.052488	0.53142
IRX4	0.37396	2.5819	0.035159	0.43049	0.0098257	0.53142
ARPIN	0.37392	2.0889	0.071208	0.53919	0.036716	0.53142
TBPL2	0.37366	1.1633	0.10945	0.59857	0.2447	0.69836
KLHDC8A	0.37351	2.0001	0.04238	0.46472	0.045493	0.53142
RIN1	0.37346	1.8695	0.038037	0.44458	0.061557	0.53743
BIN1	0.37343	2.4277	0.063465	0.52189	0.015193	0.53142
TOP2A	0.37339	1.5359	0.066918	0.53242	0.12455	0.59746
CR1	0.37328	2.8557	0.041385	0.46109	0.0042944	0.53142
LRRC37A3	0.37308	1.5393	0.067075	0.53261	0.12373	0.59734
WNT3A	0.37302	2.0042	0.040653	0.45733	0.045051	0.53142
TNNT2	0.37299	0.34358	0.044263	0.47183	0.73116	0.9437
INSR	0.3726	1.8461	0.069743	0.53889	0.064879	0.54091
CDCA7	0.37248	1.2663	0.063308	0.52189	0.2054	0.6606
KPNA6	0.37244	1.1947	0.045676	0.47609	0.2322	0.68654
NDUFS2	0.37238	1.5881	0.041281	0.46109	0.11226	0.58726
GJD3	0.37232	2.704	0.068121	0.53494	0.0068516	0.53142
C6orf223	0.37224	2.4593	0.066761	0.53233	0.01392	0.53142
RHOD	0.37208	2	0.11202	0.60208	0.045502	0.53142
GADD45A	0.37206	1.237	0.106	0.596	0.2161	0.67197
KRT26	0.37201	1.6413	0.068487	0.53494	0.10074	0.5764
FAM193A	0.37197	1.6851	0.10987	0.59926	0.091961	0.57013
RBMS2	0.37191	1.8169	0.064459	0.52605	0.06923	0.54723
MMAB	0.37187	2.1164	0.069011	0.53727	0.034308	0.53142
SCUBE2	0.3718	2.4968	0.10919	0.59851	0.012531	0.53142
KLHL35	0.37166	2.515	0.037409	0.44136	0.011903	0.53142
STAB1	0.37158	1.7314	0.067389	0.53355	0.083382	0.56284
RAN	0.37145	1.4573	0.1105	0.60011	0.14505	0.61326
RNF123	0.37129	1.9298	0.073196	0.54204	0.053627	0.53142
GALNT9	0.37084	2.3115	0.11134	0.6013	0.020805	0.53142
PHB2	0.37082	1.2174	0.066918	0.53242	0.22346	0.67823
TRIM46	0.37079	1.7093	0.045466	0.47609	0.087395	0.56622
NKX2-8	0.37075	1.7836	0.10919	0.59851	0.074487	0.55286
LCK	0.37073	1.6944	0.046774	0.48272	0.090197	0.56893
THAP11	0.37064	1.2153	0.038037	0.44458	0.22426	0.67824
ADRA2A	0.37059	2.0961	0.10265	0.59008	0.036077	0.53142
DYNLL1	0.37049	1.4272	0.069848	0.53889	0.15353	0.61779
ALOX12B	0.37047	2.3387	0.11882	0.61271	0.019349	0.53142
IMP3	0.37046	2.3223	0.033747	0.42659	0.020217	0.53142
KRT81	0.37038	1.7048	0.065819	0.53003	0.088227	0.56682
POU3F1	0.37022	1.3731	0.047298	0.48602	0.16972	0.6305
TMEM79	0.3702	2.4893	0.045833	0.47609	0.012799	0.53142
ACY1	0.37008	1.9556	0.06922	0.53756	0.050511	0.53142
FOXJ1	0.37001	1.3357	0.069952	0.53889	0.18165	0.64115
ALKBH2	0.36986	1.7167	0.070371	0.53889	0.086038	0.56457
NTN1	0.36985	1.9471	0.1196	0.61381	0.051521	0.53142
CALU	0.36984	2.3143	0.04149	0.46109	0.020654	0.53142
SNX18	0.36983	2.0296	0.037985	0.44458	0.042395	0.53142
NTNG2	0.36966	2.0511	0.041804	0.46238	0.040256	0.53142
ACTR2	0.36961	2.6304	0.068226	0.53494	0.0085289	0.53142
TJP3	0.36959	2.3852	0.072307	0.54005	0.01707	0.53142
PNPLA6	0.36947	1.7511	0.072411	0.54063	0.079925	0.55842
ZC3H13	0.36941	1.8828	0.10898	0.59845	0.059733	0.53555
GGT6	0.36938	1.3803	0.1149	0.60831	0.16749	0.62808
USP17L5	0.36934	2.5254	0.11034	0.60011	0.011557	0.53142
MECR	0.36932	1.8981	0.047925	0.48698	0.057677	0.53508
RND3	0.36918	1.8666	0.067546	0.53413	0.061954	0.53744
U2AF1	0.36901	2.2841	0.046304	0.47812	0.022366	0.53142
C21orf2	0.36898	1.6789	0.047664	0.48692	0.093168	0.57025
UTRN	0.36891	1.7756	0.11212	0.6023	0.075791	0.55345
TRIAP1	0.3689	1.3064	0.07126	0.53919	0.19141	0.64882
ARF1	0.36878	1.8818	0.043321	0.46912	0.059864	0.53555
EPOR	0.36876	1.8529	0.07283	0.54178	0.063891	0.54028
IFI6	0.36874	2.2546	0.048344	0.48815	0.024159	0.53142
NEURL3	0.3686	1.5121	0.065662	0.53003	0.13052	0.60461
OR13J1	0.36855	0.45569	0.097682	0.58016	0.64861	0.91571
FSTL3	0.3685	1.7114	0.073196	0.54204	0.087016	0.56595
CCDC142	0.36838	1.8303	0.068278	0.53494	0.067211	0.54527
GADD45B	0.36836	1.6889	0.073196	0.54204	0.09124	0.56965
INSM1	0.36835	1.82	0.057709	0.51206	0.068756	0.54667
GNB2	0.36832	2.8983	0.037357	0.44101	0.0037522	0.53142
TMEM151B	0.36821	2.4663	0.070528	0.53889	0.013653	0.53142
PTF1A	0.36818	2.1218	0.072254	0.54005	0.033858	0.53142
IL4I1	0.36815	1.6612	0.07126	0.53919	0.096678	0.57401
PPM1M	0.36814	1.8276	0.070685	0.53889	0.067617	0.54598
DUSP28	0.36807	1.6928	0.11558	0.61022	0.090503	0.56898
TCF23	0.36799	2.1656	0.069691	0.53889	0.030342	0.53142
SNTA1	0.36763	1.4021	0.068801	0.53652	0.16087	0.6221
FBXL14	0.36762	1.359	0.06629	0.53079	0.17414	0.63434
RPP25	0.36755	1.651	0.035055	0.43049	0.098734	0.57548
H2AFX	0.36743	1.5768	0.12112	0.61381	0.11484	0.59055
RALGAPA1	0.36739	2.3948	0.11364	0.60755	0.016629	0.53142
RSPH10B2	0.36738	1.4358	0.07733	0.55635	0.15107	0.61674
CYP1A2	0.36736	2.5839	0.035159	0.43049	0.0097693	0.53142
RAD9A	0.36721	1.9095	0.11762	0.61245	0.056198	0.53319
ANKRD23	0.3671	2.1035	0.06697	0.53242	0.035421	0.53142
TMEM35	0.36692	1.9489	0.077173	0.55635	0.051309	0.53142
SCAP	0.36663	2.4393	0.078167	0.55784	0.014715	0.53142
SNX21	0.36659	1.9338	0.073562	0.54261	0.053132	0.53142
FAM25G	0.36651	2.4049	0.078219	0.55784	0.016175	0.53142
HSPD1	0.3665	1.6641	0.066918	0.53242	0.0961	0.57359
DND1	0.36627	1.9839	0.080364	0.55955	0.047265	0.53142
ATAT1	0.36603	2.0448	0.046984	0.48385	0.040876	0.53142
GREM2	0.36593	1.8238	0.045466	0.47609	0.068182	0.54611
SPATA31A5	0.36593	1.5243	0.078795	0.55852	0.12742	0.60069
CNGB3	0.36581	1.0651	0.066185	0.53062	0.28685	0.73432
C6orf99	0.36579	1.3745	0.072202	0.54005	0.16928	0.62967
SMCO4	0.36575	1.6289	0.078847	0.55852	0.10333	0.57782
ASS1	0.36562	1.8018	0.044368	0.47216	0.071569	0.5505
IGSF8	0.36555	2.0268	0.045571	0.47609	0.04268	0.53142
TXLNA	0.36518	1.7598	0.050385	0.49498	0.078442	0.55734
CCL18	0.36516	1.7833	0.073929	0.54388	0.074542	0.55286
ZNF506	0.36513	0.96736	0.076597	0.55392	0.33336	0.7658
TAS1R3	0.36507	2.5547	0.048344	0.48815	0.010628	0.53142
FAM19A5	0.36506	1.9208	0.074243	0.54493	0.054751	0.53174
CLDN23	0.36501	2.1706	0.11594	0.6108	0.029959	0.53142
WDR77	0.36501	1.2599	0.1194	0.61344	0.20769	0.66251
AMZ1	0.36491	1.2981	0.053733	0.50196	0.19424	0.65029
CISD2	0.36468	1.1618	0.1183	0.61245	0.2453	0.69866
CEND1	0.36465	1.6627	0.12023	0.61381	0.096371	0.57364
KRTAP10-8	0.36457	2.6057	0.050385	0.49498	0.0091694	0.53142
CDK2AP1	0.36453	1.6951	0.075027	0.54705	0.09005	0.56893
ATP6V0E1	0.36418	2.3014	0.081515	0.55988	0.021368	0.53142
NKX1-2	0.36416	1.9296	0.11197	0.60208	0.053656	0.53142
KRI1	0.3641	1.6238	0.077487	0.55635	0.10441	0.57789
PRICKLE3	0.36409	1.8533	0.082666	0.55988	0.063833	0.54028
RORC	0.36404	2.2023	0.048658	0.4887	0.027645	0.53142
SIM1	0.36403	1.7024	0.11772	0.61245	0.088677	0.56768
LHX4	0.36398	1.1978	0.045414	0.47609	0.23101	0.68531
ZNF281	0.36397	1.818	0.050228	0.49498	0.069067	0.54721
DNAJC18	0.36394	2.3737	0.082666	0.55988	0.017611	0.53142
KIAA1033	0.36394	1.4258	0.12164	0.61381	0.15392	0.61803
TBC1D22A	0.36387	1.8922	0.075237	0.54715	0.058458	0.53508
LSM11	0.36376	1.8998	0.083294	0.55988	0.057464	0.53508
HAPLN3	0.36372	1.8584	0.048344	0.48815	0.063117	0.54028
AACS	0.36371	2.0737	0.11997	0.61381	0.038103	0.53142
OVCA2	0.3637	1.9645	0.12185	0.61381	0.049477	0.53142
NRIP2	0.36347	1.5309	0.070423	0.53889	0.12579	0.59894
DUOXA1	0.36328	2.9736	0.12008	0.61381	0.0029434	0.53142
NDUFS3	0.36317	2.8059	0.12002	0.61381	0.0050171	0.53142
TLE6	0.3631	1.8739	0.078638	0.55848	0.060945	0.53655
SHISA5	0.36285	2.7553	0.081986	0.55988	0.0058644	0.53142
CXCR4	0.36274	2.3451	0.074714	0.5465	0.019019	0.53142
MT1X	0.36269	1.9465	0.044786	0.47424	0.051593	0.53142
MPND	0.36263	2.2123	0.078899	0.55852	0.026947	0.53142
LRRC26	0.36259	1.3324	0.043269	0.46882	0.18275	0.64139
FBXO2	0.36252	1.8608	0.05096	0.49498	0.062767	0.54028
NBEAL2	0.36248	1.6995	0.082405	0.55988	0.089225	0.56893
SLC25A4	0.36243	1.5723	0.1196	0.61381	0.11589	0.59184
SRPK3	0.36215	2.1879	0.081306	0.55988	0.028675	0.53142
RPS13	0.36185	0.81036	0.12138	0.61381	0.41773	0.81025
STOX1	0.36183	2.3362	0.12295	0.61448	0.019482	0.53142
FAM157B	0.36178	1.3636	0.083032	0.55988	0.17269	0.63312
HLA-DPA1	0.36177	1.7107	0.07644	0.55341	0.087131	0.56613
LCN12	0.36169	1.8513	0.044054	0.47065	0.064132	0.54028
CDC42EP4	0.36144	1.601	0.078167	0.55784	0.10937	0.58359
MIS18A	0.36143	2.2867	0.051379	0.49498	0.022213	0.53142
SAMD15	0.36135	1.0989	0.12457	0.61796	0.27182	0.72159
ISLR2	0.36133	1.7048	0.038037	0.44458	0.088227	0.56682
RPL23A	0.36132	1.5509	0.083817	0.55988	0.12092	0.59518
CCDC94	0.36126	1.5681	0.080521	0.55955	0.11686	0.59233
LRRC14B	0.36104	2.4155	0.042275	0.4641	0.015714	0.53142
EFNA2	0.36102	2.4405	0.080835	0.55974	0.014668	0.53142
RFX1	0.36098	2.1446	0.080887	0.55974	0.031987	0.53142
ESRRB	0.36091	2.105	0.1251	0.61815	0.03529	0.53142
SEPTIN15	0.36082	1.9085	0.084131	0.55988	0.056326	0.53319
PIK3IP1	0.36081	1.5172	0.078428	0.55836	0.12922	0.60283
HIST1H1A	0.36077	1.5755	0.047455	0.48633	0.11513	0.59121
PIK3R6	0.36071	1.4542	0.13227	0.62786	0.14588	0.61326
DDTL	0.36059	0.74314	0.17935	0.68165	0.45739	0.83275
CHI3L1	0.36015	2.1308	0.052373	0.49581	0.033103	0.53142
UBTD1	0.36007	1.4785	0.12552	0.61958	0.13927	0.61191
FAM196A	0.36005	1.7877	0.11647	0.61238	0.073819	0.55286
PHLDA2	0.36005	1.4512	0.1262	0.61984	0.14673	0.61431
SPATA31A1	0.35983	2.125	0.084968	0.56033	0.033585	0.53142
FCRL3	0.35968	1.7168	0.052373	0.49581	0.086017	0.56457
TPPP2	0.35948	1.7912	0.12609	0.61984	0.073268	0.55286
RPRD2	0.35946	2.1743	0.051431	0.49498	0.029685	0.53142
MAP1S	0.35929	1.7024	0.082614	0.55988	0.088689	0.56768
POLR3C	0.35928	0.28543	0.045519	0.47609	0.77531	0.95801
TCF25	0.35927	1.5617	0.12651	0.61984	0.11836	0.59249
RPS4X	0.35921	1.3619	0.085282	0.56033	0.17323	0.63348
WIBG	0.35919	2.1392	0.076283	0.5529	0.032422	0.53142
ARHGDIA	0.35917	1.8698	0.082562	0.55988	0.061514	0.53736
ZNHIT2	0.35914	1.3662	0.047612	0.48692	0.17188	0.63276
TMEM169	0.35911	1.7038	0.12902	0.62478	0.088412	0.56747
XXYLT1	0.35908	1.786	0.055564	0.50618	0.074092	0.55286
ACKR3	0.359	1.7641	0.085649	0.56042	0.077712	0.55628
DOK3	0.3589	2.4611	0.08952	0.56743	0.013852	0.53142
CA14	0.3589	2.0758	0.051588	0.49498	0.037909	0.53142
NDUFA1	0.35886	1.5769	0.085387	0.56042	0.11483	0.59055
BNIP3	0.35878	2.0383	0.20677	0.70634	0.041515	0.53142
ATG4D	0.35873	1.6411	0.083137	0.55988	0.10077	0.5764
CAMK2N1	0.3586	2.2594	0.054675	0.50556	0.023856	0.53142
FAM222B	0.35859	1.9331	0.086172	0.56231	0.053228	0.53142
RPS24	0.35855	1.2355	0.12792	0.62331	0.21665	0.6725
OR1J1	0.35847	1.5609	0.048501	0.48815	0.11854	0.59249
PITX1	0.35827	1.1898	0.088108	0.56664	0.23414	0.68766
LSP1	0.35822	2.2947	0.12949	0.62516	0.021753	0.53142
LYPD2	0.35817	2.0141	0.074452	0.54542	0.044004	0.53142
PPTC7	0.35816	1.787	0.081829	0.55988	0.073937	0.55286
CLEC4G	0.35795	1.2843	0.084079	0.55988	0.19904	0.65467
GTPBP6	0.35787	1.8519	0.13085	0.62631	0.064042	0.54028
CSN3	0.35779	1.4372	0.12505	0.61815	0.15067	0.61645
ANKS1A	0.35778	1.201	0.080521	0.55955	0.22977	0.68391
ECSCR	0.35772	2.1344	0.088788	0.56743	0.032809	0.53142
CENPBD1	0.35751	1.8302	0.12975	0.62516	0.067214	0.54527
ESPNL	0.35724	1.6632	0.13043	0.62631	0.096274	0.57359
PSMD13	0.35721	1.2969	0.13091	0.62631	0.19466	0.65055
NACAD	0.35716	2.8772	0.054675	0.50556	0.0040121	0.53142
NPPC	0.35716	1.8334	0.13101	0.62631	0.06674	0.5442
TSR3	0.35704	1.4973	0.051536	0.49498	0.13433	0.60766
C9orf116	0.35697	1.3437	0.047141	0.48467	0.17903	0.63828
CHMP1A	0.35689	2.0866	0.13054	0.62631	0.036927	0.53142
PPP1R3D	0.35689	2.5188	0.083503	0.55988	0.011776	0.53142
YPEL3	0.35689	1.6311	0.048763	0.48899	0.10286	0.57771
RPS16	0.35687	1.6117	0.13436	0.62957	0.10703	0.5804
KNDC1	0.35687	2.077	0.21111	0.71126	0.037802	0.53142
SOX8	0.35685	2.0947	0.051588	0.49498	0.036194	0.53142
UHRF1BP1	0.35683	2.3001	0.081724	0.55988	0.021443	0.53142
CELF5	0.35682	2.0075	0.084968	0.56033	0.044695	0.53142
TDRKH	0.35679	2.0655	0.053314	0.49951	0.03888	0.53142
SLC34A1	0.35677	1.7866	0.092032	0.57166	0.074003	0.55286
VAT1	0.35664	2.5628	0.083137	0.55988	0.010382	0.53142
NPAS1	0.35639	1.6944	0.13813	0.63449	0.090195	0.56893
CPAMD8	0.35631	1.7021	0.085596	0.56042	0.088735	0.56768
CCDC34	0.35629	1.5195	0.12871	0.62414	0.12864	0.60189
KCNN4	0.35615	2.057	0.13671	0.63361	0.039687	0.53142
ZC3H7B	0.35614	1.672	0.083294	0.55988	0.094519	0.57084
SDHAF3	0.35606	1.0343	0.088474	0.56664	0.301	0.74234
SCYL3	0.35604	1.5394	0.05232	0.49581	0.12369	0.59734
LMOD1	0.356	2.5044	0.05546	0.50618	0.012267	0.53142
PTRF	0.35594	1.9396	0.084027	0.55988	0.052422	0.53142
ZNF143	0.35584	1.6281	0.13033	0.62631	0.10351	0.57782
SYNDIG1L	0.35578	1.8843	0.13295	0.62865	0.059518	0.53508
HEPACAM	0.35577	1.7118	0.13127	0.62662	0.086937	0.56595
OR2T5	0.35572	2.5018	0.056558	0.50727	0.012357	0.53142
SMTN	0.3557	1.7481	0.083817	0.55988	0.080451	0.55842
SLC2A4RG	0.35569	2.2781	0.084445	0.56003	0.022718	0.53142
FAM174A	0.35568	2.3941	0.050018	0.49431	0.016661	0.53142
NAGK	0.35567	1.8133	0.08026	0.55955	0.069782	0.54806
OR4F3	0.35564	2.3254	0.089206	0.56743	0.02005	0.53142
CFAP57	0.35558	1.815	0.089259	0.56743	0.069519	0.54792
ISLR	0.35545	2.1511	0.041804	0.46238	0.031471	0.53142
CLK1	0.35538	1.7647	0.07733	0.55635	0.077612	0.55628
NRSN2	0.35537	2.0373	0.069168	0.53756	0.041615	0.53142
WISP2	0.35531	1.4651	0.084968	0.56033	0.1429	0.6132
IRGC	0.35528	2.2763	0.13823	0.63449	0.022825	0.53142
TMEM52	0.35527	1.6346	0.054623	0.50556	0.10214	0.57705
ATG101	0.35526	2.4526	0.089416	0.56743	0.014182	0.53142
LRRC3	0.35514	1.3677	0.056558	0.50727	0.1714	0.63276
PML	0.35508	2.1991	0.031758	0.42077	0.027867	0.53142
FAM78A	0.355	2.4276	0.051379	0.49498	0.015198	0.53142
NHLH2	0.35497	1.4839	0.13347	0.62957	0.13782	0.61097
LY6E	0.3549	2.2456	0.077957	0.55784	0.024729	0.53142
ZNF142	0.35489	1.7189	0.13556	0.63103	0.085637	0.56404
PIF1	0.35485	0.32093	0.038194	0.44458	0.74826	0.95028
FLRT1	0.35472	2.2965	0.050385	0.49498	0.021649	0.53142
NPIPA1	0.35464	1.3197	0.089886	0.56743	0.18694	0.64352
PABPC1L2B	0.35459	1.9191	0.089782	0.56743	0.054972	0.53224
STRADA	0.35456	1.9268	0.085125	0.56033	0.054002	0.53142
C1orf194	0.35452	1.1061	0.13357	0.62957	0.26869	0.71864
SLC10A1	0.35449	2.1002	0.13661	0.63343	0.035712	0.53142
ANKRD11	0.35439	1.3484	0.13436	0.62957	0.17752	0.63713
TNFRSF13C	0.35435	2.0253	0.084968	0.56033	0.042838	0.53142
GPRC5C	0.35425	1.8094	0.08523	0.56033	0.070392	0.5496
PSMC4	0.35404	1.7697	0.13912	0.63476	0.076777	0.5557
PRSS57	0.35398	2.4397	0.087637	0.5656	0.014699	0.53142
TRMT112	0.35386	2.3681	0.050908	0.49498	0.01788	0.53142
HPDL	0.35385	2.0947	0.057919	0.51247	0.036197	0.53142
CKMT1B	0.35382	2.3816	0.13849	0.63449	0.017236	0.53142
SMIM15	0.35372	1.7995	0.091194	0.57036	0.071945	0.55066
GTPBP1	0.3537	2.6759	0.085596	0.56042	0.0074539	0.53142
PLCH2	0.35367	1.7465	0.055564	0.50618	0.080729	0.55864
CAPN3	0.35357	1.6725	0.13881	0.63465	0.09442	0.57084
SLC30A10	0.35319	1.4214	0.053785	0.5022	0.15521	0.61848
COL9A2	0.35306	2.0968	0.05907	0.51515	0.036013	0.53142
TROAP	0.35306	1.9541	0.082614	0.55988	0.050686	0.53142
C1QL4	0.35304	1.2245	0.082666	0.55988	0.22076	0.67657
USP21	0.35283	1.9247	0.054047	0.50341	0.054265	0.53142
GNS	0.35278	1.7219	0.082876	0.55988	0.085091	0.56404
NTF4	0.35274	1.3671	0.1432	0.63934	0.17159	0.63276
CABP7	0.35274	1.3207	0.086276	0.56241	0.18659	0.64349
C1orf122	0.35268	1.539	0.059227	0.51515	0.12379	0.59734
PGA3	0.35267	2.0374	0.051483	0.49498	0.04161	0.53142
VCPIP1	0.35259	1.5369	0.12949	0.62516	0.12432	0.59746
NDUFAF3	0.35249	1.8243	0.092659	0.57351	0.068104	0.54601
IL17REL	0.35249	1.6022	0.086538	0.56335	0.10912	0.58341
TMA7	0.35246	1.1491	0.092659	0.57351	0.2505	0.70292
TGFBI	0.35242	2.5097	0.094386	0.57524	0.012082	0.53142
C6orf132	0.35235	1.8746	0.08591	0.56175	0.060844	0.5364
WNT9A	0.3523	1.997	0.054152	0.50365	0.045822	0.53142
SLC6A8	0.35221	1.7755	0.091404	0.57036	0.075813	0.55345
MCOLN2	0.35216	1.9035	0.13687	0.63373	0.056975	0.53442
RNF225	0.35212	2.0362	0.093026	0.57443	0.041728	0.53142
RPS10-NUDT3	0.35207	1.2894	0.086172	0.56231	0.19725	0.65292
OR11H2	0.35207	1.7989	0.074818	0.5466	0.072038	0.55066
PLEKHH3	0.35206	1.6472	0.08748	0.5656	0.099508	0.57594
SOCS3	0.35206	1.6038	0.086224	0.56241	0.10875	0.58329
PNMA1	0.35192	2.4007	0.13954	0.63539	0.016362	0.53142
INHBB	0.35192	1.9438	0.084393	0.55988	0.051922	0.53142
PTX3	0.35182	1.8986	0.033171	0.42465	0.057618	0.53508
CPNE5	0.35175	1.3818	0.086276	0.56241	0.16703	0.62765
SIX6	0.35161	1.8783	0.14048	0.63686	0.060344	0.53624
GPIHBP1	0.35145	2.2299	0.081463	0.55988	0.025752	0.53142
ACSS2	0.35136	1.8186	0.084184	0.55988	0.068975	0.54721
SPTSSA	0.35119	1.6927	0.13598	0.63199	0.090514	0.56898
ARL4C	0.35077	1.7669	0.141	0.63712	0.077251	0.55628
ZW10	0.3507	2.0384	0.051326	0.49498	0.041505	0.53142
KCNC1	0.35062	2.2125	0.1386	0.63449	0.026929	0.53142
RNF11	0.35051	2.1494	0.06043	0.51771	0.031601	0.53142
PMAIP1	0.35042	1.5596	0.056768	0.5082	0.11887	0.59249
DEFA1B	0.35035	2.0454	0.1386	0.63449	0.040816	0.53142
TMEM189-UBE2V1	0.35024	2.265	0.089886	0.56743	0.023515	0.53142
CDCA8	0.35021	1.4186	0.060692	0.51786	0.15601	0.61848
NPBWR1	0.35018	1.8517	0.13132	0.62662	0.064067	0.54028
SRGAP2	0.35013	1.9404	0.056244	0.5066	0.052332	0.53142
SYNGR1	0.35012	2.6292	0.089259	0.56743	0.0085576	0.53142
FBXL16	0.35009	1.9142	0.056244	0.5066	0.055591	0.53312
PSMC3IP	0.34993	1.6994	0.089677	0.56743	0.089238	0.56893
GPR150	0.34974	2.0597	0.049443	0.49168	0.039429	0.53142
VPS4A	0.34962	0.97946	0.051536	0.49498	0.32735	0.7609
CKLF-CMTM1	0.34957	1.1796	0.051588	0.49498	0.23815	0.69103
DNAJC8	0.34949	1.4673	0.060953	0.51868	0.1423	0.6132
KDELR3	0.34944	2.3031	0.089782	0.56743	0.021273	0.53142
JMJD8	0.34928	2.3354	0.05682	0.5084	0.019523	0.53142
RCC1	0.34927	2.4631	0.061267	0.51922	0.013774	0.53142
CCDC74A	0.34924	1.5406	0.086904	0.56454	0.12342	0.59734
COX6A1	0.34922	1.8913	0.090567	0.56861	0.05859	0.53508
ARC	0.34904	2.2348	0.084079	0.55988	0.02543	0.53142
NSG1	0.34892	1.4165	0.14205	0.63777	0.15664	0.61848
DOHH	0.34891	2.0354	0.09334	0.57459	0.041812	0.53142
MPPED1	0.34886	2.5304	0.0902	0.56743	0.011392	0.53142
GOLGA6L10	0.34876	1.7852	0.14153	0.63769	0.074235	0.55286
BOD1	0.34875	1.8171	0.096845	0.57964	0.069203	0.54723
KRT83	0.34872	2.0441	0.086538	0.56335	0.040948	0.53142
RHPN2	0.34858	1.6737	0.14686	0.64611	0.094193	0.5707
GAMT	0.34844	1.9713	0.093758	0.57473	0.048689	0.53142
ARHGAP40	0.34839	2.2464	0.086904	0.56454	0.024676	0.53142
SRRM2	0.34838	1.9841	0.0575	0.51093	0.04725	0.53142
TMEM132B	0.34838	1.4109	0.14263	0.63911	0.15829	0.61985
KHDC3L	0.34836	1.2244	0.034584	0.42978	0.22082	0.67657
SMIM22	0.34813	1.7917	0.096636	0.57964	0.073173	0.55286
PSMD8	0.34812	1.7479	0.14791	0.64775	0.080478	0.55842
NUDCD2	0.34803	2.2095	0.099095	0.58385	0.027141	0.53142
GRAMD2	0.34797	2.1519	0.036049	0.43333	0.031405	0.53142
UNC5B	0.34768	1.4467	0.14561	0.64457	0.14799	0.61461
VSIG8	0.34754	1.9443	0.057395	0.51047	0.051861	0.53142
OR4F29	0.34753	0.23923	0.097368	0.58006	0.81093	0.96639
ELMO3	0.34751	1.569	0.053001	0.49754	0.11666	0.59211
RHOXF2B	0.34737	1.6783	0.097682	0.58016	0.093288	0.57025
ACTR5	0.34735	2.7038	0.087741	0.5656	0.0068543	0.53142
BAG5	0.34734	1.003	0.14655	0.64584	0.31585	0.75228
VEGFB	0.34733	2.1445	0.05525	0.50599	0.031993	0.53142
ATF3	0.34732	2.0807	0.059488	0.51515	0.037465	0.53142
CLDN18	0.34731	1.8246	0.064825	0.52746	0.068056	0.54601
S1PR5	0.3473	1.7242	0.094805	0.57524	0.084676	0.56331
SUN2	0.34729	1.2295	0.09245	0.57296	0.21889	0.6748
ZFYVE26	0.34724	1.7293	0.14817	0.64784	0.083752	0.56331
C3orf84	0.34722	1.2386	0.097735	0.58016	0.2155	0.67149
KRTAP4-5	0.34703	1.8241	0.093026	0.57443	0.068133	0.54601
KRTAP10-6	0.34682	1.9654	0.062418	0.52092	0.049365	0.53142
POPDC2	0.34669	2.6335	0.091822	0.57055	0.0084516	0.53142
LIN52	0.34661	1.5416	0.14875	0.64798	0.12317	0.59734
TK1	0.34654	1.8353	0.09334	0.57459	0.066465	0.5442
ASPSCR1	0.34652	2.1807	0.095223	0.5763	0.029206	0.53142
MSMP	0.34639	1.8191	0.12573	0.61978	0.068889	0.54721
HIST1H4A	0.34638	1.8549	0.056611	0.5075	0.063613	0.54028
LHFPL4	0.34636	2.2627	0.092136	0.57175	0.023653	0.53142
CCR10	0.34636	2.1997	0.093601	0.57459	0.027825	0.53142
SOWAHD	0.34634	1.7751	0.097839	0.58016	0.075881	0.55345
WNT10B	0.34628	1.4738	0.089259	0.56743	0.14054	0.61314
NKX2-3	0.34624	1.9349	0.14801	0.64775	0.053007	0.53142
UMOD	0.34621	2.3236	0.060064	0.51617	0.020146	0.53142
SLC16A8	0.34619	1.7806	0.093497	0.57459	0.074986	0.55345
CCDC136	0.34617	1.6615	0.056768	0.5082	0.096604	0.57395
C19orf25	0.34614	2.4306	0.095694	0.57661	0.015075	0.53142
ANXA9	0.3461	1.8421	0.060692	0.51786	0.065468	0.54356
HIC2	0.34601	1.5456	0.1725	0.67231	0.12221	0.59734
PPP6C	0.34585	1.5924	0.056558	0.50727	0.1113	0.58627
CCDC88C	0.34584	1.5961	0.15005	0.64917	0.11047	0.5846
DUSP9	0.3458	2.5326	0.097787	0.58016	0.011323	0.53142
COX7A2L	0.34568	1.764	0.091194	0.57036	0.077735	0.55628
KRTAP12-3	0.34562	2.1839	0.063308	0.52189	0.028967	0.53142
C22orf29	0.3456	1.6014	0.23476	0.72723	0.1093	0.58351
PDF	0.34559	1.17	0.05457	0.50556	0.24199	0.69488
CD81	0.34559	1.2745	0.15016	0.64917	0.20249	0.65821
SYCE3	0.34547	1.6207	0.094124	0.57524	0.10508	0.57789
PROCR	0.34545	1.676	0.089834	0.56743	0.093736	0.57026
ESPN	0.34545	1.768	0.061424	0.51922	0.077059	0.55583
MFF	0.34541	1.2459	0.15047	0.64936	0.21282	0.66837
JMJD6	0.34532	1.7164	0.094334	0.57524	0.08608	0.5646
KCNK4	0.34527	2.0669	0.056506	0.50727	0.038746	0.53142
SHD	0.34522	2.14	0.096636	0.57964	0.032357	0.53142
MCAM	0.34518	1.4424	0.15686	0.6541	0.14919	0.61555
ASH2L	0.34514	2.3849	0.14032	0.63645	0.017085	0.53142
BOLA2	0.34514	1.6364	0.056297	0.50683	0.10176	0.5768
TUT1	0.34511	2.1464	0.056558	0.50727	0.031843	0.53142
AK8	0.34509	2.6511	0.057919	0.51247	0.0080239	0.53142
PHGDH	0.34504	2.1581	0.054779	0.50577	0.030923	0.53142
KRTAP12-2	0.34497	2.0735	0.063622	0.52189	0.038127	0.53142
STMN1	0.34494	2.1093	0.068383	0.53494	0.034918	0.53142
POM121	0.3449	2.0173	0.052059	0.49581	0.043664	0.53142
CLDN3	0.34484	2.622	0.052163	0.49581	0.0087407	0.53142
AMIGO1	0.34484	1.1436	0.15011	0.64917	0.25281	0.70424
ISG20L2	0.3445	1.3526	0.062994	0.52189	0.17618	0.63609
ISYNA1	0.34449	1.3118	0.097421	0.58006	0.18958	0.64589
JUN	0.34441	1.6458	0.059017	0.51515	0.099796	0.57594
UBALD2	0.34433	1.5547	0.10114	0.58906	0.12002	0.59322
CAMLG	0.34428	1.8182	0.10349	0.59222	0.069038	0.54721
CNTFR	0.34417	1.3842	0.12955	0.62516	0.16631	0.6272
LKAAEAR1	0.34414	1.8252	0.10134	0.58906	0.067964	0.54601
DEXI	0.34414	1.9637	0.059331	0.51515	0.04957	0.53142
ENAH	0.34393	1.6655	0.060064	0.51617	0.095823	0.57247
PPARGC1A	0.34393	1.7877	0.15026	0.64936	0.073828	0.55286
PGLYRP4	0.34384	1.7271	0.063465	0.52189	0.084155	0.56331
CCDC108	0.34379	1.6634	0.15372	0.6507	0.096232	0.57359
FAM83E	0.34371	1.6915	0.159	0.65637	0.090748	0.56898
RPS20	0.34365	1.0479	0.14142	0.63769	0.29469	0.73925
TLR9	0.34362	1.924	0.094909	0.57569	0.054356	0.53142
DBN1	0.34355	2.5475	0.10741	0.59738	0.010848	0.53142
CLDN14	0.34348	1.6758	0.063569	0.52189	0.093771	0.57026
SNX19	0.34345	1.4717	0.15183	0.65067	0.14111	0.6132
ZHX3	0.34341	2.0023	0.094229	0.57524	0.045253	0.53142
ATP6V0E2	0.34324	1.9389	0.054989	0.50577	0.052508	0.53142
TMEM239	0.34319	1.7335	0.079579	0.55919	0.083003	0.56282
NAGS	0.34318	1.5788	0.096531	0.57964	0.11438	0.58986
EHD2	0.34316	1.6947	0.1601	0.65747	0.090132	0.56893
SLC29A4	0.34312	2.0903	0.070528	0.53889	0.036589	0.53142
KIF23	0.34301	1.7579	0.037985	0.44458	0.07876	0.55795
WDR62	0.34295	2.005	0.15686	0.6541	0.044968	0.53142
TMEM200C	0.34293	1.7035	0.057814	0.51229	0.08848	0.56747
BRAT1	0.34283	1.677	0.070946	0.53917	0.093548	0.57025
ANXA13	0.34281	2.0704	0.090462	0.56838	0.038412	0.53142
PPAPDC3	0.34279	2.1293	0.059855	0.51617	0.033232	0.53142
RNF6	0.34274	2.0008	0.14744	0.64678	0.045412	0.53142
RMDN3	0.3427	1.3581	0.10323	0.59203	0.17442	0.63464
MVP	0.34264	1.622	0.058076	0.51247	0.10481	0.57789
PDE3B	0.34262	1.3825	0.1522	0.6507	0.16683	0.62765
RXRA	0.34257	2.0486	0.060012	0.51617	0.040505	0.53142
ENPEP	0.34257	0.96467	0.15267	0.6507	0.33471	0.7666
SLC13A3	0.34257	2.0327	0.097839	0.58016	0.042085	0.53142
CIZ1	0.34244	2.3932	0.060012	0.51617	0.016702	0.53142
ALAD	0.34235	1.7629	0.15225	0.6507	0.077916	0.5565
CRIP1	0.3423	1.848	0.15487	0.65149	0.064606	0.54028
RIPPLY3	0.34219	2.6387	0.10412	0.59257	0.0083229	0.53142
ATG9A	0.34215	2.1783	0.15691	0.6541	0.02938	0.53142
CEL	0.34215	2.516	0.060064	0.51617	0.011868	0.53142
TACR2	0.34182	1.4952	0.15544	0.65268	0.13487	0.60826
GYLTL1B	0.34177	2.2223	0.15262	0.6507	0.026265	0.53142
SIPA1L2	0.34159	1.4461	0.061581	0.51965	0.14815	0.61461
TM2D1	0.34137	1.4754	0.060692	0.51786	0.14011	0.61236
TBX1	0.34134	1.3146	0.24423	0.73373	0.18866	0.64471
F12	0.34131	1.6296	0.1105	0.60011	0.10319	0.57782
THSD1	0.34125	1.9218	0.15089	0.65037	0.054635	0.53142
ZNF787	0.34118	2.0246	0.096845	0.57964	0.042904	0.53142
PLEK2	0.34105	2.3637	0.15884	0.65637	0.018093	0.53142
FAIM3	0.34082	1.479	0.062784	0.5217	0.13913	0.61191
GCH1	0.34076	1.3324	0.1589	0.65637	0.18274	0.64139
ALPL	0.34072	2.267	0.068801	0.53652	0.023392	0.53142
SYCN	0.34068	1.7326	0.16062	0.65747	0.083159	0.56282
KRTCAP3	0.34063	2.28	0.096531	0.57964	0.022605	0.53142
PTGES	0.34059	1.6309	0.061267	0.51922	0.10291	0.57771
CHIC2	0.34056	1.8364	0.15372	0.6507	0.066305	0.5442
AIM1L	0.34055	1.7427	0.072098	0.54005	0.081379	0.55961
PADI4	0.34051	2.4138	0.069168	0.53756	0.015785	0.53142
C5AR1	0.34028	1.8926	0.16491	0.66232	0.058413	0.53508
KHSRP	0.34	1.2805	0.10255	0.59008	0.20038	0.65655
C7orf55	0.33998	1.6805	0.060116	0.51617	0.092852	0.57025
KLHDC4	0.33998	1.9732	0.15874	0.65628	0.048468	0.53142
B3GALT6	0.33994	2.0081	0.065819	0.53003	0.044637	0.53142
CLCN4	0.33977	1.7683	0.1072	0.59738	0.07701	0.55583
GPR157	0.33964	2.2781	0.066028	0.53003	0.022724	0.53142
C2orf83	0.3396	1.7777	0.16052	0.65747	0.075448	0.55345
POTEH	0.33955	1.1229	0.22911	0.7246	0.2615	0.71126
MROH6	0.33948	1.9334	0.10794	0.59803	0.053181	0.53142
SLC35A4	0.33947	1.5632	0.11024	0.59994	0.118	0.59249
FOXD4L1	0.33938	1.5549	0.097264	0.57985	0.11997	0.59322
MRPS12	0.33935	2.1647	0.16287	0.66093	0.030413	0.53142
SNX12	0.33931	1.9028	0.10752	0.59738	0.057073	0.53472
GPR88	0.33927	1.2491	0.1579	0.65446	0.21163	0.66678
KRTAP16-1	0.33908	2.0793	0.10129	0.58906	0.03759	0.53142
KRTAP10-3	0.33901	2.4289	0.069638	0.53887	0.015146	0.53142
C11orf71	0.33899	2.1567	0.059488	0.51515	0.031026	0.53142
RPL17-C18orf32	0.33897	1.5908	0.10862	0.59844	0.11165	0.58627
B3GNT4	0.33882	1.6906	0.10171	0.58909	0.090906	0.56898
ITM2C	0.33873	2.1246	0.16188	0.66026	0.03362	0.53142
CLEC18C	0.33872	0.82187	0.11202	0.60208	0.41115	0.80787
KIAA1462	0.33871	1.4316	0.10239	0.59008	0.15227	0.61674
MRPL38	0.33868	1.7328	0.1014	0.58906	0.083131	0.56282
MANEAL	0.33866	1.8508	0.070528	0.53889	0.064196	0.54028
SPINT2	0.33861	1.3894	0.16434	0.66232	0.16472	0.62562
ARID3C	0.3386	1.7074	0.13854	0.63449	0.087754	0.56673
ZNF580	0.33849	1.4638	0.099984	0.5871	0.14324	0.6132
CLDN9	0.33839	2.0383	0.06493	0.52786	0.041519	0.53142
SOD3	0.33836	1.7768	0.15989	0.6572	0.075608	0.55345
ADAMTSL5	0.33832	1.5364	0.10553	0.59516	0.12445	0.59746
HSPG2	0.3383	1.844	0.070685	0.53889	0.065185	0.5424
WASF3	0.33827	1.5854	0.15482	0.65149	0.11288	0.58775
PQLC1	0.33827	2.6343	0.059593	0.51515	0.008431	0.53142
EFEMP2	0.33825	2.5777	0.061476	0.51922	0.0099457	0.53142
C19orf73	0.33811	1.1812	0.17004	0.66955	0.23752	0.69051
ACD	0.33807	1.4063	0.05975	0.51617	0.15963	0.62073
SLC16A5	0.33805	2.0673	0.10229	0.59008	0.038709	0.53142
TNNI2	0.33805	1.1801	0.16308	0.66129	0.23795	0.69098
TMEM69	0.33798	1.4748	0.071208	0.53919	0.14027	0.61256
OR2T29	0.33797	1.7375	0.071208	0.53919	0.082307	0.56171
ONECUT3	0.33791	1.5359	0.10605	0.596	0.12456	0.59746
IL1RN	0.3378	1.1384	0.098833	0.58284	0.25494	0.70644
ASB1	0.33774	2.3161	0.16314	0.66129	0.020553	0.53142
SCNN1B	0.33774	1.5649	0.066918	0.53242	0.11761	0.59249
IMP4	0.33768	2.1788	0.098781	0.58284	0.029347	0.53142
SCRN2	0.3375	1.8708	0.10328	0.59203	0.061378	0.53736
COL26A1	0.33742	1.7914	0.11055	0.60011	0.073222	0.55286
GAREML	0.33739	1.4321	0.11061	0.60011	0.15212	0.61674
RAB42	0.33739	1.6091	0.071574	0.53983	0.10759	0.58083
TSPAN31	0.33715	1.9844	0.098624	0.58284	0.047211	0.53142
ANO9	0.33704	1.5004	0.16476	0.66232	0.1335	0.60747
SOX17	0.33702	1.5587	0.15304	0.6507	0.11906	0.59278
EBF3	0.33699	1.2922	0.25668	0.74532	0.1963	0.65204
PASK	0.33697	2.036	0.16455	0.66232	0.04175	0.53142
SGK2	0.33697	2.3806	0.10114	0.58906	0.017283	0.53142
SLX4	0.33681	1.7093	0.06629	0.53079	0.087398	0.56622
XKR8	0.33676	1.9709	0.072098	0.54005	0.048734	0.53142
RFC1	0.3365	1.0285	0.16554	0.66304	0.30371	0.74403
DPF1	0.33645	1.2957	0.16931	0.66832	0.19509	0.65061
MAP2K1	0.33637	1.7517	0.050385	0.49498	0.079818	0.55842
PNMA6A	0.33635	1.8881	0.11202	0.60208	0.059017	0.53508
CRB3	0.33634	2.6836	0.10804	0.59803	0.0072827	0.53142
UBE2S	0.3362	2.199	0.10265	0.59008	0.02788	0.53142
TRIM3	0.33615	1.3434	0.16314	0.66129	0.17913	0.63838
SPACA4	0.33613	1.4809	0.17438	0.67565	0.13863	0.61191
CCER2	0.33607	1.9524	0.11244	0.60314	0.050886	0.53142
ITGA7	0.33601	2.3316	0.099984	0.5871	0.019721	0.53142
KRTAP10-7	0.33598	1.5791	0.072254	0.54005	0.11431	0.58986
ALG12	0.33595	2.1318	0.10532	0.59486	0.033024	0.53142
ZBTB3	0.33574	1.9855	0.063308	0.52189	0.047086	0.53142
NPRL3	0.33551	2.1931	0.067964	0.53494	0.028301	0.53142
MAPKBP1	0.3355	1.6269	0.17124	0.67042	0.10377	0.57782
ACAN	0.33549	1.6281	0.06922	0.53756	0.1035	0.57782
TMEM170B	0.33549	1.9608	0.041542	0.46109	0.049898	0.53142
OLFML2A	0.33544	1.9234	0.064249	0.52456	0.054427	0.53142
ZMYND19	0.33544	1.8653	0.061476	0.51922	0.062144	0.53744
WDR18	0.33517	2.142	0.10961	0.59874	0.032191	0.53142
MOBP	0.33516	1.5498	0.10333	0.59203	0.12118	0.59557
TXNL1	0.33515	1.891	0.062575	0.52113	0.058619	0.53508
PGAM1	0.33512	2.742	0.16826	0.66715	0.0061057	0.53142
OR2B11	0.33509	2.1851	0.073562	0.54261	0.028878	0.53142
ADORA1	0.33494	1.5208	0.072307	0.54005	0.12831	0.60124
IGLL1	0.33472	1.786	0.094805	0.57524	0.074105	0.55286
ADAMTSL2	0.33459	1.6463	0.066028	0.53003	0.099696	0.57594
H2AFY2	0.33458	2.1084	0.16952	0.66887	0.034997	0.53142
KRTAP4-6	0.3345	1.3037	0.10752	0.59738	0.19234	0.64973
CTU1	0.33445	1.916	0.10689	0.59738	0.055363	0.53244
ADO	0.33437	1.7277	0.16978	0.66907	0.084041	0.56331
CD38	0.33433	2.125	0.16758	0.66604	0.03359	0.53142
TSPY2	0.3342	1.3793	0.26008	0.74532	0.16779	0.62825
SMC1A	0.33419	2.4363	0.11516	0.60868	0.014838	0.53142
TBCE	0.33415	1.7079	0.068487	0.53494	0.087655	0.56657
SLC35F6	0.33413	1.5395	0.11479	0.60831	0.12368	0.59734
STAC2	0.3341	2.2421	0.11338	0.60649	0.024958	0.53142
SEMA3F	0.33409	1.5563	0.11469	0.60831	0.11964	0.59322
NACC2	0.33407	2.0377	0.062418	0.52092	0.041575	0.53142
KCTD19	0.33401	1.5663	0.062418	0.52092	0.11727	0.59241
PREB	0.33398	2.5171	0.10501	0.59449	0.011833	0.53142
ATP10A	0.33391	1.5918	0.098833	0.58284	0.11143	0.58627
STRA6	0.33386	1.8902	0.055826	0.50639	0.05873	0.53508
SEMA4F	0.33357	2.2576	0.10359	0.59228	0.023968	0.53142
EIF2B5	0.33349	2.2708	0.074766	0.5466	0.023161	0.53142
C17orf99	0.33338	0.26732	0.10914	0.59851	0.78923	0.96112
C1orf131	0.33337	1.821	0.06922	0.53756	0.068611	0.54617
PRKAG3	0.33336	1.2493	0.17459	0.67605	0.21154	0.66678
KLHL38	0.33333	1.3505	0.10082	0.58906	0.17685	0.63622
VHLL	0.3333	2.1046	0.073196	0.54204	0.03533	0.53142
C1orf123	0.33324	1.4856	0.067546	0.53413	0.13739	0.61096
ZNF827	0.33301	2.2861	0.16769	0.66604	0.022249	0.53142
CTAG1A	0.33299	1.4327	0.11584	0.6107	0.15194	0.61674
IL17C	0.33293	1.6589	0.17266	0.67265	0.097128	0.57463
PCSK4	0.33289	1.6981	0.1127	0.60387	0.089483	0.56893
ST14	0.33286	2.0934	0.17161	0.67062	0.03631	0.53142
WFIKKN1	0.33266	2.5008	0.070371	0.53889	0.012392	0.53142
CEP170B	0.33264	1.682	0.11615	0.61157	0.092569	0.57025
PRRX2	0.33248	1.9984	0.06833	0.53494	0.045677	0.53142
CRTAP	0.33241	1.8402	0.10736	0.59738	0.065745	0.5442
CCL17	0.33238	1.006	0.066028	0.53003	0.31441	0.75183
LRP4	0.33238	1.1915	0.069534	0.53849	0.23344	0.68685
FAM209A	0.33229	2.067	0.1116	0.60208	0.038733	0.53142
SIX5	0.33224	1.6283	0.18181	0.68478	0.10346	0.57782
RRNAD1	0.33219	1.6268	0.074295	0.54511	0.10378	0.57782
CASP9	0.33214	2.5436	0.074504	0.54559	0.010971	0.53142
C17orf53	0.33206	1.0953	0.11097	0.60068	0.27338	0.72271
TMEM184A	0.33204	2.3372	0.081306	0.55988	0.019427	0.53142
EIF3A	0.33199	1.4866	0.16073	0.65747	0.13713	0.61053
MVK	0.33197	1.5909	0.11139	0.60141	0.11162	0.58627
SOWAHB	0.33183	2.0661	0.16988	0.66907	0.038821	0.53142
C6orf165	0.33171	0.71526	0.1714	0.67049	0.47445	0.8425
SEC13	0.3316	1.6411	0.10956	0.59874	0.10077	0.5764
RPS23	0.33159	1.7434	0.062889	0.5217	0.081271	0.55915
FBXL15	0.33157	1.5939	0.17606	0.67856	0.11096	0.58537
HDAC5	0.33156	2.373	0.11176	0.60208	0.017646	0.53142
HUS1B	0.33155	2.0621	0.044106	0.47095	0.039199	0.53142
AQP11	0.33151	1.4415	0.06404	0.52456	0.14944	0.61555
ADGRB1	0.33127	2.1194	0.11793	0.61245	0.034053	0.53142
IL22RA1	0.33125	1.6469	0.081724	0.55988	0.099573	0.57594
S100A6	0.33124	2.6002	0.075237	0.54715	0.0093175	0.53142
C12orf65	0.33124	1.5495	0.11238	0.60314	0.12126	0.59579
SOX1	0.33115	1.1768	0.1646	0.66232	0.23926	0.69251
B3GAT2	0.33109	1.5144	0.044315	0.47213	0.12994	0.60419
NMUR1	0.33101	1.7033	0.17768	0.67971	0.088507	0.56747
SRSF1	0.33092	1.9034	0.11244	0.60314	0.056984	0.53442
MFGE8	0.33087	1.5399	0.072778	0.54178	0.12359	0.59734
GPR182	0.33066	1.57	0.10731	0.59738	0.11643	0.59211
TBC1D28	0.33064	1.4406	0.17726	0.67971	0.14968	0.61576
DES	0.3306	1.1484	0.17935	0.68165	0.25082	0.70292
ABHD15	0.33058	1.4945	0.11202	0.60208	0.13503	0.60826
ZSWIM6	0.33055	1.5524	0.063622	0.52189	0.12057	0.59427
CD79A	0.33045	1.3333	0.1827	0.68538	0.18244	0.64139
TRPM2	0.33036	1.6012	0.077487	0.55635	0.10934	0.58358
LGALS12	0.33028	1.9224	0.068958	0.53708	0.054553	0.53142
SRP14	0.33018	1.3441	0.18166	0.68468	0.1789	0.63818
ACTR1B	0.33011	1.7054	0.10993	0.59926	0.088127	0.56674
GUSB	0.3301	2.0429	0.068487	0.53494	0.041062	0.53142
CPSF1	0.32979	1.9483	0.1049	0.59443	0.051378	0.53142
C12orf43	0.32962	1.7776	0.11437	0.60831	0.075463	0.55345
KCTD21	0.32939	1.6453	0.066028	0.53003	0.099898	0.57607
POMT1	0.32938	1.9381	0.071156	0.53919	0.052607	0.53142
GPAT2	0.32927	2.2389	0.10647	0.59695	0.025165	0.53142
FOXD2	0.32923	1.6027	0.079265	0.55875	0.10899	0.58337
GALR2	0.32918	1.5843	0.11437	0.60831	0.11314	0.58775
CBLN2	0.32912	2.2382	0.063465	0.52189	0.02521	0.53142
PET117	0.32911	1.5643	0.094124	0.57524	0.11775	0.59249
NOSIP	0.32899	1.8572	0.18736	0.69136	0.063284	0.54028
AQP7	0.32897	1.2571	0.15419	0.6507	0.20873	0.66325
CT47A10	0.32894	1.7367	0.12023	0.61381	0.082435	0.56177
MYRF	0.32885	0.32053	0.12117	0.61381	0.74857	0.95028
CHPF	0.32876	1.6777	0.18364	0.68658	0.093399	0.57025
CLEC16A	0.32857	2.3392	0.071941	0.54005	0.019325	0.53142
MYT1	0.32851	1.9837	0.10197	0.58953	0.047291	0.53142
GDF5	0.32847	1.4902	0.11003	0.59926	0.13617	0.60965
SLC35F3	0.3284	2.0229	0.073196	0.54204	0.043085	0.53142
AADACL4	0.32824	2.5168	0.078533	0.55836	0.011844	0.53142
OR6B2	0.3282	1.7182	0.1827	0.68538	0.08576	0.56404
FTH1	0.32812	1.6249	0.070423	0.53889	0.10419	0.57789
YY1	0.32802	1.5339	0.18396	0.68658	0.12506	0.59815
DPH7	0.32801	0.94504	0.12233	0.61381	0.34464	0.77209
PHRF1	0.32791	1.5845	0.18391	0.68658	0.11308	0.58775
CBWD6	0.32781	1.405	0.15968	0.65691	0.16001	0.62087
PTGER2	0.32778	2.0057	0.18459	0.68812	0.04489	0.53142
C20orf24	0.3277	1.5402	0.11118	0.60079	0.12351	0.59734
DEFB107B	0.32766	1.2953	0.3856	0.82572	0.1952	0.65061
LY6H	0.32766	2.3038	0.10752	0.59738	0.021235	0.53142
JPH4	0.32763	2.2086	0.18506	0.68907	0.027204	0.53142
SNRNP27	0.32749	1.772	0.11202	0.60208	0.07639	0.55445
DHH	0.32744	1.4788	0.11176	0.60208	0.1392	0.61191
PRUNE	0.32738	1.9122	0.07733	0.55635	0.055844	0.53319
RCE1	0.32737	2.6794	0.071208	0.53919	0.0073758	0.53142
AP1G2	0.32733	1.6832	0.18569	0.68947	0.092339	0.57025
C17orf47	0.32733	1.6404	0.11641	0.61227	0.10092	0.5764
DGAT1	0.32717	1.6512	0.10836	0.59815	0.098706	0.57548
MKNK1	0.32713	1.5404	0.081777	0.55988	0.12346	0.59734
SH2D4B	0.32694	1.6483	0.18459	0.68812	0.099291	0.57594
C11orf91	0.32693	1.6697	0.18051	0.68255	0.094972	0.57191
HAND1	0.32682	2.032	0.12662	0.62019	0.042157	0.53142
SMAD9	0.32678	1.5123	0.17747	0.67971	0.13047	0.60461
ZNF648	0.32675	1.7805	0.07283	0.54178	0.074996	0.55345
LIPG	0.32672	1.3985	0.069743	0.53889	0.16196	0.62258
CCDC74B	0.32656	2.7614	0.11374	0.60777	0.0057558	0.53142
TMEM235	0.32647	2.193	0.1173	0.61245	0.028309	0.53142
AGMAT	0.32646	0.57822	0.080521	0.55955	0.56312	0.88386
SLC26A9	0.32643	1.6071	0.079893	0.55955	0.10803	0.58103
GAST	0.32643	1.7874	0.11756	0.61245	0.073872	0.55286
RPL17	0.32642	1.477	0.070005	0.53889	0.13967	0.6121
DUSP14	0.32637	1.4436	0.12274	0.61381	0.14885	0.6154
PPT2	0.32607	1.5249	0.10961	0.59874	0.12728	0.60051
HLA-DQB2	0.32604	1.5964	0.11641	0.61227	0.1104	0.5846
SOGA3	0.32601	1.4763	0.18281	0.68564	0.13987	0.6121
BOC	0.32595	1.8803	0.11469	0.60831	0.060061	0.53555
PIH1D1	0.32583	1.2642	0.19432	0.69764	0.20615	0.66098
PIDD1	0.32572	2.0074	0.12505	0.61815	0.04471	0.53142
ECHDC3	0.32566	1.7364	0.11997	0.61381	0.08249	0.56177
[truncated: 16,774 more rows]
